# Supplementary material for: TadA orthologs enable both cytosine and adenine editing of base editors
Source: Nat Commun. 2023 Jan 26;14:414. doi: 10.1038/s41467-023-36003-3 (PMC9880001; doi:10.1038/s41467-023-36003-3)
Supplement: Supplementary file 5 — Supplementary Data 1 [file 41467_2023_36003_MOESM5_ESM.xlsx]

## Sheet: 1000 tadA information
tr|R4K908|R4K908_9FIRM	MPRPSYGVSGTTGAEGAATRAAGADRGGNDFLTSGMVWACVDWIVYISYNISWAQGCGLGEFVGSRLGANISNCTQKRHLGAIPKN DKASDTKGLQGYANYKKGVFHIPKPRAGGSSPSRRTIIFKGEPLLNQAGYMREALAEAEKAYALGEVPVGAVVVLDDKIIGRGHNLRETLLDSTAHAEIIALRQAARHIGDWRLNGSVLYVTLEPCPMCAGAMIQFRVQTLVYGAQDPKAGAVDSIMDVVREPRFNHQVAVVSGVLEDECRAILKRFFKELRGNKK
tr|B1Y203|B1Y203_LEPCP	MTDATDTTSRDENTMRLALDQALNAHLAGEVPVGAVIVRHTADGPQVIATGYNRPVTTNDPTAHAELVALRHAATLLENYRLPDCEIYITLEPCAMCAMALLHARLRRVVFGAWDPKTGAAGSVVNLFDLPQLNHQTEVQGGVLADSCGRVLREFFVERRNQQKAERLARRSEEAPAETGPVAVGEVFEMLPDEPDEPMPLPDVDEGRLSEAGALDLFAAQLMSADRNRND
tr|A2SGL8|A2SGL8_METPP	MSDSAEQARKDEAAMRLALDQAQNAWLVGEVPVGAVIVREVDGVHQVVATGYNRPITTHDPTAHAEIVALRHAAQLLGNYRLPDCELYVTLEPCAMCAMALVHARFKRVVYAAADPKTGAAGSVIDLFAQRQLNHHTAVQGGVLADTCGQLLREFFAERRAQARRERNESSAAPAAPAAGAPETDYNIVEVIEMQDTMPGDLTDL
tr|D5X1Y1|D5X1Y1_THIK1	MTPTFAPDLEADRAFMRLALDQAQNAWLLGEVPVGAVIVKDGKVIATGYNRPIGDHDPTAHAEIVALRQAAHLLGNYRLPECTLYVTLEPCAMCAMALLHARFARVVFGARDPKTGAAGSVVDLFAEPRLNHHCDITPEIEQEACSALLQDFFRARRKEQKRPEESVHDACLSGIEVTELDIEPPLS
tr|B2JI93|B2JI93_PARP8	MSIGVGPAGLPSADSVSSGDLSADTVGPCLTTAAVIFSERDRRFMALAQAAAEEARAAGEVPVGAVLVRGDEVIAKGFNHPIGGHDPSAHAEMAALRAAALTLENYRLPGCELYVTLEPCLMCAGAIMHARIARVVYGARDPKTGACGSVVDAFANTQLNHHTTVTGGVLEEECAAALRAFFADRRRASREARAALKNESGAADPLQDGTAVN
tr|C5AEY8|C5AEY8_BURGB	MNAESGDSLLPPASPDPAACALPPLDPGAERDRRFMRLALAAADAARAAGEVPVGAVLVRGDQVIARGFNHPISGHDPSAHAEMAALREAAHTLGNYRLPGCELYVTLEPCLMCSGAIMHARIARVVYGAADPKTGACGSVVDAFANPQLNHHTSVTGGVLADECGHTLRAFFAERRRAAREARRARAASAGACDSAAPGAD
tr|A3NWH6|A3NWH6_BURP0	MRPAGAPASGAELDDSTQSPPHAALLSAAAERDRRYMRLALAAAEEARAAGEVPVGAVIVRGDEVIARGFNHPIGGHDPSAHAEMAALRAAARALRNYRMPGCELYVTLEPCLMCSGAIMHARIARVVFGAPDPKTGACGSVVDAFADARLNHHTTVEGGVLADECGAVLKSFFAQRRQAVREARRAQQAPGAPPRDE
tr|Q2SWW3|Q2SWW3_BURTA	MRPAGAPVSGDDFDDEPQSPPLSAAAERDRRYMRIALAAAEEARAAGEVPVGAVIVRGDEVIARGFNHPIGGHDPSAHAEMAALRAAARALRNYRMPGCELYVTLEPCLMCSGAIMHARIARVVFGAPDPKTGACGSVVDAFADARLNHHTTVEGGVLADECGAALKSFFAERRQAVREARRAQQVPDVPPRDE
tr|A4JF43|A4JF43_BURVG	MSADALHDAAPESVGAADSPVSEPTIEPAPASARDLHFMRLAQAAAEEARAAGEVPVGAVLVRGDEVIARGFNHPIGGHDPSAHAEMAALRMAAQHLQNYRMPGCELYVTLEPCLMCAGAIMHARIARVVYGAADPKTGACGSVIDAFANPQLNHHTEVTGGVLADECGAALKSFFAERRRAVREARLARDAESGAA
tr|B4EC52|B4EC52_BURCJ	MTSDALHDAARAAAAPAAEPVADSPVHEAAPISARDLHFMRLAQAAAEEARAAGEVPVGAVLVRGDEVIARGFNHPIGGHDPSAHAEMAALRMAAQQLQNYRMPGCELYVTLEPCLMCAGAIMHARIARVVYGAADPKTGACGSVIDAFANPQLNHHTEVTGGVLADECGAALKSFFAERRRALREARLARDAESGAS
tr|Q13XZ4|Q13XZ4_PARXL	MMEAAAGSVPGDSPASSAVLERDRRFMALAQAAAEEARAIGEVPVGAVLVRGDEVIAKGFNHPIGAHDPSAHAEMVALRAAAQAVENYRLPGCELYVTLEPCLMCAGAIMHARIARVVFGARDPKTGACGSVVDAFANPQLNHHTTVTGGVLESECGAALKAFFAERRRASREARVSARAEAGADAGADAGPAKAP
tr|B2T572|B2T572_PARPJ	MALAQAAAEEARAAGEVPVGAVLVRGEEVIATGFNHPIGGHDPSAHAEMAALRAAAQAVENYRLPGCELYVTLEPCLMCAGAIMHARIARVVFGARDPKTGACGSVVDAFANPQLNHHTTVIGGVLENECGAALKSFFAERRRASREARAAARADVAGAPGSIEPGPAESL
tr|B1YS36|B1YS36_BURA4	MRLAQAAADEARAAGEVPVGAVLVCGDEVIARGFNHPIGGHDPSAHAEMAALRMAAQHLQNYRMPGCELYVTLEPCLMCAGAIMHARIARVVYGAADPKTGACGSVIDAFANPQLNHHTEVTGGVLADECGAALKSFFADRRRALREARLARDAEAGAS
tr|B1JTZ6|B1JTZ6_BURCC	MRLAQAAAEEARAAGEVPVGAVLVRGDEVIARGFNHPIGGHDPSAHAEMAALRMAAQHLQNYRMPGCELYVTLEPCLMCAGAIMHARIARVVYGAADPKTGACGSVIDAFANPQLNHHTEVTGGVLADECGAALKSFFAERRRALREARLARDAESGAS
tr|Q39F89|Q39F89_BURL3	MRLAQAAAEEARAAGEVPVGAVLVRGDEVIARGFNHPIGGHDPSAHAEMAALRMAAQHLQNYRMPGCELYVTLEPCLMCAGAIMHARIARVVYGAADPKTGACGSVIDAFANPQLNHHTEVTGGVLADECGAALKSFFAERRRALREARLARDAESGAS
tr|A0A0H3KPG8|A0A0H3KPG8_BURM1	MRLALAAAEEARAAGEVPVGAVLVRGDEVLARGFNHPIGGHDPSAHAEMAALRMAAQHLQNYRMPGCELYVTLEPCLMCAGAIMHARIARVVFGAADPKTGVCGSVMDAFANPQLNHHTEVVGGVLAHECGAALKSFFAERRRALRDARLARDAAAGES
tr|E5ARZ5|E5ARZ5_PARRH	MRNSGLLDAGPLARDLHFMALARAAARRAYAIGEVPVGAVVVRGDEVIAQGFNQPISTHDPSAHAEMVALRAAAQSLSNYRMPGCELYVTLEPCLMCAGAIMHARIARVVFGAHDPKTGACGSVVDVFSQPRLNHHTSVVGGVLADECSHELSQFFVERRRQLRTSRTLGDAS
tr|D5W8R4|D5W8R4_BURSC	MNEPLACTASIGSSAQTEDSEKSVDASIGAVSAPTADHPVAGPGVPPGNSEAPIISERDLRFMALAQAAAEEARAAGEVPVGAVLVRGDEVIATGFNHPIGAHDPSAHAEMVALRAAAQSLENYRLPGCELYVTLEPCLMCAGAIMHARIARVVFGARDPKTGACGSVVDAFANPRLNHHTTVSGGVLEAECGAALRSFFAERRRASRAARAAARGEATKAVEVAEGSVGTATDSATQPNSEPPPTTPL
tr|F2LEP8|F2LEP8_BURGS	MNLPASADLPDPSDLPDSSASDAAPHPDPAAERDRRYMRMALAAAEAARAAGEVPVGAVIVRGDEVIARGFNHPIGGHDPSAHAEMAALRAAAQALGNYRLPGCELYVTLEPCLMCSGAIMHARIARVVYGAPDPKTGACGGVVDAFANPQLNHHTSVTGGVLAEECGDALRSFFAERRRAAREARRAANAAVVLPERGEAAGQGVAPDSDDLPPAN
tr|C6BHS7|C6BHS7_RALP1	MTTPHVLVPPADMSAHERDGYWMQQALVQAKFAWGQGEVPVGAVVVRGNEIVGVGYNAPIGTHDPSAHAEMRALRQAAEKLGNYRLPDCEVFVTLEPCVMCAGAMLHARVARVVYGAPDPKTGAAGSILDLFAETRLNHQTAITGSVLAQECGDMLRAFFAERRATQKAARLAATESDESAT
tr|F6G1R8|F6G1R8_RALS8	MTTPHVLTPPPGMSAHERDGYWMQQALVQARLAWGEGEVPVGAVVVRGNEIVGVGYNAPIGTHDPSAHAEMRALRQAAVALGNYRLPECEVFVTLEPCVMCAGAMLHARVARVVYGAPDPKTGAAGSVLDLFAETRLNHQTAILGSVLAQECGDMLRAFFAERRASQRAARMASASDDSASASAA
tr|G0EXN4|G0EXN4_CUPNN	MTETPPLPLRALRALPEDPVEAAERDARYMRAALEEARLAEAAGEVPVGAVVVWNDTIIARGHNLPIRSVDPSAHAEMQALRAAAQVIGNYRMPECELYVTLEPCVMCSGAILHARLRHVVFGATDPKTGAAGSVLNLFEQAQLNHQTTIAGGVLADTCGQMLKDFFGARRRAQKAAQKAAQQDAAAPVTDPDKNNDIEA
tr|Q470H2|Q470H2_CUPPJ	MTDTRTADEIARDERYLRAAMDEARLAEAAGEVPVGAVVVWNDAIIARGHNLPIKSMDPSAHAEMQALRAAAQVLGNYRMPECELYVTLEPCAMCSGAILHARLRHVVFGASDPKTGAAGSVVNLFEQAQLNHQTTITGGVLADECGQMLKDFFGARRRAQKAAQLAARTLSDPEQS
tr|Q1LN20|Q1LN20_CUPMC	MADVPVFADPAERDRFYMAAALDEARLAEAAGEVPVGAVVVWDDKIIARGHNLPIRSVDPSAHAEMQALRAAAKVLGNYRMPECEIYVTLEPCPMCSGAILHARLRHVVFGATDPKTGAAGSVVDLFAQATLNHQTTLTRGVMADECGQLLRDFFGARRRAQKAARALQVSPVDADSGKIQASDPNSET
tr|B3PCY2|B3PCY2_CELJU	MVPLSDRQDDSYWMRRAIALASQGEALGEVPVGAVIVREGIAIGEGFNQPITSRDPSAHAEIVALRQAAAHLQNYRLPGATLYVTLEPCTMCVGALVHARITRLVYGTAEPKAGAVTSRARLLDADYVNHRVSYEGGLMAAECQHQLSHFFQQRRLQHKQARGAGTTNQGIIAVEQSFDEKQLEDDGLPGIGEFGKNTPLK
tr|G0JN58|G0JN58_9PROT	MILTEADGHCRDLAWMTLALDYAARGAVQGEVPVGAVLLGADGHLLAAAHNTPVQSHDPSAHAEMLVLRQAALVLQNYRLTGATLYVTLEPCVMCIGAMLHARVARLVYAASDPKTGAVESLYHLLEDDRFNHRIVTEGGVLAAPSATLLRNFFRARRRGKGAGEADVATAETGVETGQRSGDAALQS
tr|G4QHZ6|G4QHZ6_GLANF	MANTDKAQPVKSAQAAHETRGQSAKKSNQQKKSSLKSCNSTAIKVRDWSDDGSNEVDASYMRQAMLLAENAQAIGEVPVGAIVVVDSLIIGQGYNQSITTHDPSAHAEMLAMREAAKNLQNYRLVDATLYVTLEPCPMCAGLLVHGRVKRIVFGAYDQKTGATGTVMNLVQHASLNHKIEVTGGCLQDECSAQISDFFKQRRRQKKS
tr|F2G306|F2G306_ALTMD	MSDENNNPSPMPSELNHQQSVRRDRSQSGSDVANIKSLSHMHESDVSNVAVSDEELEQHIRWMKHALALADSAESIGEVPVGACVVLNGELIGEGYNTPISDHDPSAHAELRAVKQAASKVQNYRLIDATLYVTLEPCSMCAGMLVHARVKRVVFGAKDAKTGAAGSVMNLLQHPALNHQVDIVSGVLASTCANKLSDFFRKRREEIKAAKKAKKRLEGKMPD
tr|F5Z4I0|F5Z4I0_ALTNA	MNDEINNSKRMVKHTKWMQHALSLADKAEAMGEVPVGACVVHNGELIGEGWNTPITDSDPSAHAEMNAVRMAAKHLQNYRTTDATLYVTLEPCSMCAGMLVHARIKRVVYGASDAKTGAAGSEMNILNHPSLNHQVDVISGVLADDCADKISAFFKRRRAQIKLDKKAKQAALKNCGSTE
tr|D9T1K8|D9T1K8_MICAI	MRSEPGESLTPGAAEPADATDPALETVRPGQPTPGRAGRVGPGADEALADPGAIGRRQRHELWMRRALEVAVTGPDGPAADRDADDVPVGAVLYGPDGTELAIGRNERELTGDPTAHAEVLALRRAAQRLGRWRLDDCTLVVTLEPCTMCAGAIALARVSTVVFGAWEPKTGAVGSLWDVLRDRRVTHRPEVYGGVLERESATLLRAFFR
tr|F4F208|F4F208_VERMA	MGGGEPADATDPALETVRAGQPTPGAVGRVGPGAHEGLADPGGIGRRQRHELWMRRALEVAVTGPAVADPSGQADDVPVGAVLYGPDGDELAIGRNERELTGDPTAHAEVLALRRGAERLGRWRLDGCILVVTLEPCTMCAGALVLSRVSTVVFGAWEPKTGAAGSLWDVLRDRRLNHRPEVYGGVLATETGTVMRAFFR
tr|A8LXU9|A8LXU9_SALAI	MAEDLADPDAVGRRQRHELWMRRALEVAVTGADPTVTVVDDIPVGAVLLGPDGTELATGRNERELTGDPTAHAEVLALRRAAGRLGRWRLDGCTLVVTLEPCTMCAGALVLARVSTVVFGAWEPKTGAAGSLWDVLRDRRLNHRPEVYGGVLATETAAVLRAFFR
tr|A4X1D7|A4X1D7_SALTO	MRRALEVAVTGAETTITAADDIPVPAADDIPVGALLLGPDGAELATGRNERELTGDPTAHAEVLALRRAAGRLGRWRLDGCTLVVTLEPCTMCAGALVLARVSTVVFGAWEPKTGAAGSLWDVLRDRRLNHRPEVYGGVLETETAAVLRAFFR
tr|G8SCE0|G8SCE0_ACTS5	MIRRERHERWMRRALSVASSSPADVPVGALVLDPDGAELAAAGNERELTGDPTAHAEVLALRRAAAARGAWRLDGCTLVVTLEPCTMCAGALILARIGTVVFGAWEPKTGAVGSLWDVVRDPRLTHRAEVYGGVLEPECAELMRGFFR
tr|Q0S938|Q0S938_RHOJR	MVFDADGVEVSRAVNSREAMSDPTAHAEIIALRAAARVYGDGWRLEGATLAVTLEPCTMCAGALVLARISRVVFGAWEPKTGAVGSLWDVVRDRRLTHRPQVRGGVLEDECAGILEDFFRERR
tr|A1TGQ9|A1TGQ9_MYCVP	MNRQFSSAGEPAIQSKQVTDEELIRAALDAARLAGPRDVPIGAVVFAPDGRELARAANAREEFGDPTAHAEILALRAAARELGDGWRLEGATLAVTVEPCTMCAGALVMARVARVVFGAWEPKTGAVGSLWDVVRDRRLTHRPQVRGGVLEAECAAPLEEFFAGQR
tr|F5YTK2|F5YTK2_MYCSD	MTGPAADEDLIRAALAAAGQAGPRDVPVGAVVVGPDGIVLARAANAREALGDPTAHAELLAIREAAAVLGDGWRLTGATLAVTLEPCTMCAGALVAARVARLVFGAFEPKTGAVGSLWDVVRDRRLNHRPEVRGGVLAAECAAPLEAFFARQRLG
tr|G8RPP4|G8RPP4_MYCRN	MTDEDLVRSALEAAAAAGPRDVPIGAVVLAADGTVLARAANAREETGDPTAHAEIVAMRAAAAVLGDGWRLEGTTLAVTVEPCTMCAGALVMARVSRLVFGAWEPKTGAVGSLWDVVRDRRLTHRPDVRGGVLAAECAAPLEAFFARQR
tr|I4BQR6|I4BQR6_MYCCN	MSDEDLIRAALEAARGAGPRDVPIGAVVVAADGTELARAANRREELADPTAHAEILALRAAAEVLGDGWRLEGTTLAVTVEPCTMCAGALVMARVSRLVFGAWESKTGAVGSLWDVVRDRRLTHRPQVRGGVLAAECAALLEDFFARQR
tr|E6TKN6|E6TKN6_MYCSR	MTDEDLIRAALDAARGAGPRDVPIGAVVFDAEGTELARAANAREELGDPTAHAEILALRAAALVHGDGWRLEGATLAVTVEPCTMCAGALVMARVARVVFGAWEPKTGAVGSLWDVVRDRRLTHRPQVRGGVLEAECAAPLEEFFARQR
tr|A0A5Q5CNW8|A0A5Q5CNW8_MYCSJ	MTSDESLIRAALDAAALAGPRDVPIGAVVFGPDGTELARAANAREALGDPTAHAEVLALRAAAAVLGDGWRLEGTTLAVTVEPCTMCAGALVLARVARVVFGAWEPKTGAVGSLWDVVRDRRLNHRPGVRGGVLADECAKPLEAFFARQR
tr|B2HLG7|B2HLG7_MYCMM	MIADEDLVRAALAAAATAGPRDVPIGAVVISADGTELARAVNAREELGDPTAHAEILALRAAARVLGDGWRLEGATLAVTVEPCTMCAGALVLARVARLVFGAWEPKTGAVGSLWDVVRDRRLNHRPQVRGGVLAQECAAPLEEFFGRQRLG
tr|A5U979|A5U979_MYCTA	MTTDEDLIRAALAVAATAGPRDVPVGAVVVGADGTELARAVNAREALGDPTAHAEILAMRLAAGVLGDGWRLEGTTLAVTVEPCTMCAGALVLARVARLVFGAWEPKTGAVGSLWDVVRDRRLNHRPEVRGGVLARECAAPLEAFFARQRLG
tr|Q745S5|Q745S5_MYCPA	MISDEDLIRSALAVAATAGPRDVPIGAVVVGADGTELARAVNAREALGDPTAHAEILALRAAAAALGDGWRLEGATLAVTVEPCTMCAGALVLARIARLVFGAWEPKTGAVGSLWDVVRDRRLNHRPEVRGGVLERECAAPLEGFFARQRLG
tr|A0R5V6|A0R5V6_MYCS2	MTPESQIRAALEAARTAGPRDVPIGAVVYAADGTELARAVNVREAYGDPAGHAEIVAMRAAAKVLGDGWRLEGATLAVTVEPCTMCAGALVLARVSRLVFGAWEPKTGAVGSLWDVVRDRRLNHRPEVIGGVLADECAALLEEFFARQR
tr|B1MFG8|B1MFG8_MYCA9	MTFPDDEALIRAALVAAREAGSQDVPIGAVIYAADGTELARAANARERLGDPTAHAEVLALRAAAAKHGDGWRLEGATLAVTVEPCTMCAGALVLARVGRVVFGAWEPKTGAVGSLWDVVRDRRQAHRPEVRGGVLEHECAALLERFFAAKR
tr|A0A3S5Y1L5|A0A3S5Y1L5_RHOH1	MTLQDDERMIRAALSAAAAASDVDVPVGAVVFDADGVELARAANAREATGDPTAHAEILALRAAARVHGDGWRLEGATLAVTLEPCTMCAGALVLARVERVVFGAWEPKTGAVGSLWDVVRDRRLTHRPQVRGGVLEGECAGILESFFQGQR
tr|C1B9I0|C1B9I0_RHOOB	MTLQDDERMIRAAIEAARAATDADVPVGAVVFDADGVEVSRAVNSREAMADPTAHAEIIALRAAARVYGDGWRLEGATLAVTLEPCTMCAGALVLARISRVVFGAWEPKTGAVGSLWDVVRDRRLTHRPQVRGGVLEDECAGILEDFFRERR
tr|C0ZM61|C0ZM61_RHOE4	MTLADDQRMIRAAIVAARSASDADVPVGAVVFDADGVEVARAANAREAASDPTAHAEILALRAAAKIYGDGWRLEGATLAVTLEPCTMCAGALVLARVSRVVFGAWEPKTGAVGSLWDVVRDKRLTYRPQVRGGVLEDECAGLLEDFFREQRA
tr|Q5Z3B1|Q5Z3B1_NOCFA	MTAPLGPGPLAADEAMIRVAIEAAAAADPRDVPVGAVVFDAQGRELARAANAREASGDPTAHAEILALRRAAQVHGDGWRLAGATLAVTLEPCTMCAGALVLARVDRLVFGAWEPKTGAVGSLWDVVRDRRLNHRPEVRGGVLETECAALLDTFFRTHR
tr|H6R8K7|H6R8K7_NOCCG	MQARPIQARPSDADMVRAAIEAARGADPRDVPVGAVVFDADGRELARAANAREALGDPTAHAEVLALRQAAQIHGDGWRLEGATLAVTLEPCTMCAGALVLARVGRLIFGAWEPKTGAVGSLWDVVRDRRLNHRPEVRGGILEPECAALLDAFFHSQR
tr|A4F6B1|A4F6B1_SACEN	MTAAGARDTELVRAALEVAPGALSTGDVPIGAVVAGPDGRVLARDHNRREALHDPTAHAEILALRAAAGVLGDGWRLEGCTLAVTVEPCTMCAGALVLARVERVVFGCWEPRTGAVGSLWDVVRDRRLNHRPEVVGGVLEAECSALLEAFFHGQR
tr|C7MR51|C7MR51_SACVD	MDAVRVALGFAERAVGTADVPIGAAVFSPDGRLLAGAHNARERLGDPTAHAEVLALREAARVHGDGWRLEGCTLAVTVEPCTMCAGALVLARVARVVFGAWEPRTGAVCSLWDVVRDRRLNHRPEVVGGVLESECAALLNDFFADQR
tr|G0FNW3|G0FNW3_AMYMS	MEAALEAARAPGADVPIGAVVFGPDGVPLAAARNARIELGDPTAHAEILALRAAAQVVGDGWRLEGCTLAVTLEPCTMCAGALVLARIARLVFGAWEPKTGAVGSLWDVVRDRRLNHRPEVHGGVLLDECAGLLETYFAMRR
tr|A0A0H3DIX9|A0A0H3DIX9_AMYMU	MEAALEAARAPGADVPIGAVVFGPDGVPLAAARNARIELGDPTAHAEILALRAAAQVVGDGWRLEGCTLAVTLEPCTMCAGALVLARIARLVFGAWEPKTGAVGSLWDVVRDRRLNHRPEVHGGVLLDECAGLLETYFAMRR
tr|A0A0H3N116|A0A0H3N116_MYCLB	MPSAAGRRHQTRSVTTDEDLIRAALTVATTAGSRDVPIGAVVLGADGNELARAVNAREAIGDPTAHAEILAMRAAAGTLGNGWRLEGTTLAVTVEPCTMCAGALVLARIERLVFGAWQPKTGAVGSLWDVVRDHRLNHRPAVRGGVLAQECTAPLEAFFAHQRLSKGPPVR
tr|C6WDZ7|C6WDZ7_ACTMD	MITAPYDAMVGAALEAAAGAGEDIPIGAAVFGPDGAELARACNARERLGDPTAHAEVLALRAAAAVFGDGWRLGGCTLAVTVEPCAMCAGALVLARVDRVVFGAWEPKTGAAGSLWDVVRDRRLNHRAEVVGGVREAECAALMRDFFAGRDTSERWPESG
tr|D5UNC4|D5UNC4_TSUPD	MGLALEAAGLSGPDDVPVGAVILDPDGVVLARAGNRREALADPTAHAEVLAIREAATRFGDGWRLGGCTLAVTLEPCAMCAGALVSARIERLVFGAYEPKTGAVGSVWDVVRDPRVTHRVSVRGGIRAGECGALLTDFFAPHRG
tr|H6N095|H6N095_GORPV	MNAALDAAALSGDDDVPIGAVVFDPAGVELARAANRREADSDPTAHAEILALRAAAAAFGDGWRLPGCTIAVTVEPCTMCAGAIGLARLDTLIFGAWEPKTGAVSSLWDVVRDPRLTHRPQVRGGILEQRCRMLMVDFFTTRRDL
tr|D0LCC8|D0LCC8_GORB4	MASALDAAADAGDDDVPIGAVVFDPGGIELARAANRREADADPTAHAEILALRAAAAAFGDGWRLPGCTIAVTVEPCTMCAGAITLARIDTLLFGAWEPKTGAVGSLWDVVRDPRLTHRPQVRGGIFEDRCRELMIDFFQQQR
tr|F4CS48|F4CS48_PSEUX	MIPGPDDERLVRRAIDVARGALGTGDVPIGAVVVDASGAEVATACNAREALGDPTAHAEILALRAAAAVLGEWRLTGCTLVVTLEPCTMCAGAIWLARVPRVVFGAWEPRTGAAGSLWDVLRDRRLNHRPEVVGGVLADECAALLEDFFGELR
tr|D3Q082|D3Q082_STANL	MRRALAVAAESGSDVPIGAVVYSPDGIELAAAHNLREATGDPTAHAELVALRRAAEVHGDGWRLSDCVLVVTVEPCTMCAGAITLSRIGTVVFGAWEPKTGAVGSLWDVVRDRRLAHRPQVYSGVLEAECAALLRGFFSPTDSR
tr|C8X782|C8X782_NAKMY	MPGARDAADAELIRQALNLARRAPDTGDLPIGALVLDPDGVVIGRGRNAREATGDPTAHAEILALRQAAAARGQWNLTGCTLAVTVEPCTMCAGAVVLARIETVVFGCWEPKTGAAGSLWDVLRDRRLTHRVQVRGGVLEQESAQLLRTFFADHRQPGE
tr|C7PYR7|C7PYR7_CATAD	MRLALAEATAAESTGDVPIGAVILDPTGTVIAQGRNTREAEGDPTGHAEIVAIRSAAHTLHTKAAQTDPKAPPTWRLTDCTLVVTLEPCPMCAGAIVLSRLTRVVFGAWDPKAGAAGSLYDILRDPRLNHTPEVIPGVLEPQCHAALNRFFEHHRQK
tr|D7B118|D7B118_NOCDD	MIGRDVLDAALRAAIAEGEAALETGDVPVGAVVLDADGAVLGTGRNEREATGDPTAHAEVLALRAAARARGEWRLGGCTLVVTLEPCTMCAGATVLSRVDRLVYGARDAKAGAAGSVWDAVRDPRLNHRPEVVPPDLVPRELSDRCSDLLSRFFARRRIR
tr|Q47TZ9|Q47TZ9_THEFY	MRRALEEAEKTSSSGDVPVGAVVLDPDGVVIGAGHNEREATGDPTAHAEVLALRAAARRLGSWRLSGCTLAVTLEPCTMCAGAIVLARIERLIYGARDERAGAVGSLWDVVRDRRLNHRPEVIPPDLVDPELSAACSRLLTDFFARHRTR
tr|Q9AK79|Q9AK79_STRCO	MRLALAEAGRAAAGGDVPVGAVVLAPDGRTVLSAGHNEREATGDPTAHAEVLAIRRAAGELGEWRLSGCTLVVTLEPCTMCAGALVQSRVDRVVYGARDDKAGAAGSLWDVVRDRRLNHRPEVIEGVLADDCARLLTDFFRDR
tr|Q82FS2|Q82FS2_STRAW	MRLALTEAVRAAESADVPVGAVVLAPDGSVIARGHNEREATGDPTAHAEVLAVRRAAERLGRWRLSGCTLVVTLEPCTMCAGALVQSRVDRVVYGARDEKAGAAGSLWDVVRDRRLNHRPEVIEGVLADECAGLLTEFFRER
tr|B1VNY7|B1VNY7_STRGG	MRRALAEAGRAASAGDVPVGAVVLGPDGTGLATAHNEREATGDPTAHAEILALRRAAEAHGEWRLTGCTLVVTLEPCTMCAGALVQSRIARVVYGARDEKAGAAGSLWDVVRDRRLNHRPEVIAGVLERECAEQLTAFFRTL
tr|D7C6V3|D7C6V3_STRBB	MRLALEEAARAPETGDVPVGAVVLGPDGSPLGHGRNEREAHGDPTAHAEVLALRDAAGRLGSWRLTGCTLVVTLEPCTMCAGAIVLSRVDRVVYGATDDKAGAVGSLWDVVRDRRLNHRPEVVPGVLADQCAALLTAFFRAPRP
tr|D2PTD6|D2PTD6_KRIFD	MELALAEAEHARGSADVPIGAVVVDAGGEVIGRGHNEREATGDPTAHAEVLAIRAAARHVGEWRLTGCTLVVTLEPCTMCAGAIVLSRLDRLVFAAYDEKAGAVGSLWDVVRDRRLNHRPEVVGGVLADEAGARLRDFFIGHRS
tr|A0LWI0|A0LWI0_ACIC1	MRLALQEAARAEKVADVPVGAIVLGPGGDVLGRGHNQREAAADPTAHAEIVALRAAAWRLGRWRLDGCTLVVTLEPCTMCAGAIVLARLDRLVYGAVDPKSGAVGSLWDVVRDRRLNHRPEVIAGVLADECGQVLRTFFSGRRG
tr|A1SDD7|A1SDD7_NOCSJ	MRTALDEARAALASGDVPIGAVVLDPDGTPVARGRNVREADHDPTGHAEVVALRAAARARGEWRLEGHTLVVTLEPCTMCAGAAVLSRVERIVFGAWDPKAGAVGSLWDVVRDRRLNHRPEVISGVLAEESAGLLEDFFLTQR
tr|D6YAH1|D6YAH1_THEBD	MTQDYEPAMRLALAEAVRAGERGEVPVGAVVLGPDGTVLAAAGNDREASGDPTAHAEVLALRAAARALGTWRLSGCTLVVTLEPCTMCAGAAVLARVDRVVYGAADEKAGAAGSLWDVLRDRRLNHRPEVVLGVLAEECGAVLRSFFAGRRG
tr|D2BCW7|D2BCW7_STRRD	MTDYVPEMRLALAQAAAAGARGEVPVGAVVLGPDGSVLARAGNDRESLNDPTAHAEVLALREAARARGEWRLTGCTLVVTLEPCTMCAGASVLARVDRIVYGATDAKGGAAGSLWDVVRDRRLNHRPEVVMGVLAEECAGVLTEFFTVRRMREQ
tr|F8A5V9|F8A5V9_CELGA	MGLALDEARHAVATGDVPVGAVVVDQHGAVVGRGRNVREADGDPTGHAEVQALRAAAEALGRWRLDDCTLVVTLEPCLMCAGATVLARIPRLVLGAWDPKAGACGSQWDVVRDRRVNHRVEVVGGVREDECATLLRHFFEAQRED
tr|D1BKD8|D1BKD8_SANKS	MGLAIDEARLALETGDVPVGAVVVGPDGTVIGRGHNAREAAGDPTAHAEVLALREAAQTLGEWRLTGCTLVVTLEPCVMCAGATMLARVPRLVLGAWDDKAGATGSMWDLVRDRRSTHRVEVVGGVREAECAALLLDFFADHRVPRA
tr|A6W570|A6W570_KINRD	MGLALDEARACLATGDVPVGAVVVDAAGTVLGAGRNEREAAGDPTAHAEVLALRAAARARGEWRLTGCTLVVTLEPCVMCAGATVLARVDRLVLGAWDPRFGAAGSLRDVVRDARLNHVVEVAGDVRGAECRALLDGFFAARRT
tr|D2S636|D2S636_GEOOG	MTPDVDAAMGRALALAAAAVEWGDTPIGAVVLGPDGTVLAEAANEREKQGDPTAHAEVLALRAAARVHGDGWRLTGTTLVVTLEPCTMCAGASVLARVDRIVYGADDPKAGAAGSLWDVVRDRRLNHRPQVTGGVRAEESATLLRAFFRRQRGL
tr|D7BL96|D7BL96_ARCHD	MHEAMEIARRAGADGDVPVGAVILGPDGGVIGRGWNTREADADPCGHAEVNALREAARALGRWNLSGCTLVVTLEPCTMCAGAIVNSRVSRVVFGAWDAKAGAAGSVRDVLRDARLNHVVEVIGGLCEAENVAILQDWFEARR
tr|A5CNC7|A5CNC7_CLAM3	MAVALDEARACAATGDVPVGAVVVDADGVVIGRGRNLREARQDPTAHAEVEALREAAAVTGDRHLVGTTLVVTLEPCVMCAGAILAARVPRVVFGAWDEKAGAAGSLYDVLRDRRLPHRAEVFAGVAAEECAALLDGFFAGRRGGSAGA
tr|Q6AHB3|Q6AHB3_LEIXX	MRRALADAARAAATGDVPVAALVVDAGERVIGTGRNERELLRDPTAHAEVLALREAASSRADWNLEGCTLVVTLEPCAMCAGAILGARVTTVVFGAWDEKAGAAGSLYDILRDRRLPARSEVYAGVLAEECRALLLAFFEAKR
tr|F5XH85|F5XH85_MICPN	MAGRWDDAMRLALAEAARAAARPTRPDVPIGAVVLDPAGQVVSVAANERELTGDPTAHAEVLALRRAAAQHRGIDEGRWRLDGHTLVVTLEPCTMCAGALVLARIERLVFGAYDPKAGAVASLFDVVRDPRLNHRVDVRGGILETECGEALRAFFGR
tr|A4QAL9|A4QAL9_CORGB	MGVLPVQARIKDDERRMRHALDIARQTPEGDVPVGAVIYAPTGEILATATNRREADRDPTAHAEIIALRRAARRFSDGWRLSDCTAVVTLEPCSMCAGALVGARIGRIVFGAFEPRTGACGSVFDVVRDPAVLHKVEVSGGILEPECAALMTEFFELHR
tr|Q8FU24|Q8FU24_COREF	MMGVLPTPRRVLQDERRMRHALEIARQTPPGDVPVGAVIYAPDGQILATATNRRETDRDPTAHAEIIALRCAARRFTDGWRLTDCTLVVTLEPCSMCAGALVGARVGRLVFGAFEPRTGACGSVFDVVRDPAVLHRAEVTGGVLEEDCAKLMTDFFSGQR
tr|D9QDQ9|D9QDQ9_CORP2	MSLPAHRMLIDAQSLMRQAIIQAQATPPGDIPVGAVIFGPDGEVLGRGVNRREADRDPLGHAEIMAIREAVANHDDGWRLTDCTLAVTLEPCTMCAGALVGARIGRIFFGAYEPKTGACGSAFDVVRDPAVLHVPEVRGGILQDECAALVTHFFEGLR
tr|Q6NJZ4|Q6NJZ4_CORDI	MMREAITLAHTTPPADIPVGAIIYGPDGTILGRGTNRRETDHNPLGHAEIMAITQACTQRGDGWRLTDCTLAVTLEPCTMCAGALVGSRIGHIIFGAYEPKTGACGSAFDVVRDPAVLHTVQVRGGILEAECAELMTNFFGGLRTEA
tr|G0HG20|G0HG20_CORVD	MARALEVAASTPDGDVPVGAVVYAPDGTELAAATNRREADADPTAHAEVLALRAATAAHGDAWRLTDCTLVVTLEPCAMCAGAMVGARVRTVVFGAWEPRTGACGSVFDVARESPLHAVEVRGGVLLDECEDLVREFFSSRR
tr|Q4JSK2|Q4JSK2_CORJK	MRRALEIAAETPAGDVPVGAVILGPDGRELGRGVNRREADNDPTAHAEILAIREAVQELGDAWRLEDCTLVVTLEPCAMCAGALVGARIGSIIFGAYEPRTGACGSVWDVPRESPLHWAEVRGGVLAGECEELLRQFFARLR
tr|A1R2Y1|A1R2Y1_PAEAT	MSATEPYHADHLAWMGLALDEARLALKTDDVPIGAVVLGPDGGVLGSGRNEREAHGDPTAHAEIVAIREAAAALRQLAHDSGASGDGWRLEDCTLVVTLEPCAMCAGAIVLARIPRVVFGAWDEKAGAVGSVFDILRERRLNHWVEVYAGVREDECAALLRDFFATHRVPAVEHRPV
tr|A0JSM4|A0JSM4_ARTS2	MTSPEPRHAEWMGLALAEARRALGTGDVPIGAIVIGPDGDILGTGRNEREAHGDPTAHAEMVAIREAAARLQSLPQGDGWRLAECTLVVTLEPCAMCAGAVVLARIPRVVFGAWDEKAGAAGSVFDILRERRLNHWVEVYAGVREQECADLLREFFAGHRQVSQPLQ
tr|B8HCL0|B8HCL0_PSECP	MVSASNKHDRWMGLALAEARAALATGDVPIGAVVLGPDGEVLGAGRNRREELGDPTAHAEVVAIRQAAEQLRERARVGRGLDDGWRLSDCTLVVTLEPCAMCAGAIVLARIPRVVFGAWDEKAGAAGSVFDILRERRLNHWVEVYPGVREEESAVLLRDFFADHRTSL
tr|F0M129|F0M129_PSEPM	MGLALAEARRALATEDVPIGAVVIGPDGAVLGSGRNQREELGDPTAHAEVVAIREAAERLRQLSLNGGGRGDGWRLSDCTLIVTLEPCAMCAGAIVLARIPRVVFGAWDEKAGAAGSVFDVLRERRLNHWVEVYPGVREAECAALLREFFAGHRTRL
tr|E1VSW0|E1VSW0_GLUAR	MVHEFETWMDLALAEARAALATDDVPIGAVILSPAGEVLATGRNEREAGNDPTAHAEVVAIRNAVKALEAKGEDDGWRLSDCTLVVTLEPCAMCAGAIVLSRIPKLVFGAWDEKAGACGSVFDIVREPRLNHWVEVYSRVKEEECAELLREFFRGKRA
tr|A9WLN6|A9WLN6_RENSM	MPFESEPSDADKFRSWMGAALVEAQAALQTEDVPIGAVVLDASGNVVGTGRNRREADGDPTAHAEVLALRAAAEATGSWRLDGCTLVVTLEPCAMCAGAIVLAKVPRVVFGAWDAKAGAAGSVFEILREPRLNHWVEVYPGVREAESAILLREFFAGHRQG
tr|B2GFU0|B2GFU0_KOCRD	MALPHTARSIQLEGWMDLALSEAALTAASGDVPIGAVVLDTDGRVIGTGRNRREECGDPTAHAEVLALREAAAHRGEWRLEGCTLVVTLEPCAMCAGAVVLARVPTVVFGAWDPKAGACGSVFDIVRDPRLNHWVEVTGGVREDECAALLRDFFRTHR
tr|C5C8T4|C5C8T4_MICLC	MSAPVPSPAPTAEQEHAWMGLALRAARAAGAAGDVPIGAALVAGDGTVLAVVGNEREQHHDPTAHAEVLALRRGAELRAAAGAHDGWRLTDCTLVVTLEPCPMCAGALLLARIPRVVFGAWDPKAGACGSVLDVVRDPRFNHRVQVRAGVRSEESAALLRGFFAAQRD
tr|F8AYN4|F8AYN4_9ACTN	MGGLPHPGALDLTALMGAALAEAEQALATGDVPVGAVVVDADGTIIGRGRNAREAERDPTAHAEVVALRAAAARAGTWRLSGTTLVVTLEPCAMCAGALIMARVDRLVYGAYDPRAGAAGSLWDTVRDPRLDHHTEVITGVREEECARLLTDFFVARRKPQPS
tr|C7MGL9|C7MGL9_BRAFD	MTDPPTDDALTDEALMGLAIDEARAAAAREPADVPIGAVVVAPDGAVLATAGNRREADEDPTAHAEILALRRAAAATGRWNLTGCTLVVTLEPCTMCAGAIVLARIRRVVVGAMDPKAGAAGSLYDLVREPRLNHRVELVTGVRGQECGDLLRDFFRARRAR
tr|C5BXA6|C5BXA6_BEUC1	MDHEEAIGLALELARGALETDDVPVGAVVLGPDGEVIGRGANRREADDDPTAHAEMIAIREAAAALGQWRLEGCTLAVTLEPCTMCAGATVLARLPRLVFGAYDPKAGAAGSVTDVVRDPRLNHRVEVTGGVREAECGEELRAFFRARRRPTAADPPS
tr|C7NGN6|C7NGN6_KYTSD	MTSTANPDRATQEAWIGHALRAGEQALAAGDVPVGAVVIGPGGQVIGRGWNRREAEGDPLAHAEVVAMRAAAAVRGGWRLEDCALAVTLEPCLMCAGAIGQARIPLVVFGAWDAKAGACGSVWDVLRDSAALHRAEVRGGVRQEDCGRTLGDFFVTRRV
tr|B7GPC0|B7GPC0_BIFLS	MRKRHTLVGMEYDEAMRRALELAGQAAAAGDVPVGAVVLDAAGQIVGRGYNTREADGDPLAHAEIIAMRQAAQALGAWNLADCTLAVTLEPCPMCAGACIQTHIGTIAFGAWDPKLGACGSIWDIPRDPHIGHSPEVHGGVLEGECQSILTDFFAQRR
tr|B3DP68|B3DP68_BIFLD	MEYDEAMRRALELAGQAAAAGDVPVGAVVLDAAGQIVGRGYNTREADGDPLAHAEIIAMRQAAQALGAWNLADCTLAVTLEPCPMCAGACIQTHIGTIAFGAWDPKLGACGSIWDIPRDPHIGHSPEVHGGVLEGECQSILTDFFAQRR
tr|A0A0H3ECE8|A0A0H3ECE8_BIFBP	MGELDEAMCEAIALGERAGKQGDVPVGAVVLDERGTVIGRGRNRREEGHDPLAHAEIEAMREAAQARGDWNLADCTLVVTLEPCPMCAGACIQTHIGRIVFGAWDAKLGACGSIWDIPRDPHVGHVPQVVGGVREAACARLLTGFFASRR
tr|B8DUX8|B8DUX8_BIFA0	MTQYAEAMGEALAQARMARSAGDVPVGAVVLDAHGEVIGRGRNLRERDADPLAHAEIVAMREAAAVRGNWNLADCTLVVTLEPCPMCAGACLQTRIGRIVFGGWDAKLGACGSVWDIPRDPHVGHEPEVYGGVCERECTALLAEFFHSRRHA
tr|A1A3S5|A1A3S5_BIFAA	MAAATLWRMRWDDDMELAVALAREAAADGEVPVGAVVLAADGRVIGRGRNLRETHADPLAHAEVKAMAEAAASLDTWNLADCTLVVTLEPCPMCAGACLQTHIGRIVFGAWDAKLGACGSVWDIPRDPHVGLVPEVIGGVREAECGRLMTDFFARRR
tr|D2Q7M2|D2Q7M2_BIFDB	MEVALRLAREAAAEGEVPVGAVVLDAAGQVIGRGRNLREADRDPLAHAEVKAMTEAAHALGTWNLADCTLIVTLEPCPMCAGACLQTHIGRIVFGAWDAKLGACGSVWDIPRDPHIGSVPEVIGGMHESECARILTDFFTDKRIR
tr|E3D847|E3D847_GARV3	MTLCAREYVPLMQEALRLAQVASDCGEVPVGAVVVDGSGVIIGRGSNLRERDSDPLSHAEVLAIKQAAESKKSWNLSDCTLVVTLEPCPMCAGAILQTHIKRVVFGAWDSKLGACGSVWDILRDPHVGSHPQVFGSVCESECVQILSDFFKNCR
tr|D2RCI8|D2RCI8_GARV4	MNMRDEIVFAMNQALNLARESASAGEVPVGAVVLDGSGNIIGKGANMREQSADPLAHAEVLAMKDAATSRKSWNLSDCTLVVTLEPCPMCAGAVLQTRLKRVIFGAWDAKLGACGSVWDILRDPHVGSRPEVIGSVCEPECAQPLRTFFAHQR
tr|C1A8H6|C1A8H6_GEMAT	MRQALQEAEQAAAAGEVPVGAVVMRTETGEIIVRAQNRMRRDGDATAHAEVLALREAARIAGDARLGEFTLVVTLEPCAMCAGAIVLARIGALAFGAWDEKAGMCGSVGDIVRHARLNHRPAVQGGVLESENRALLQQFFAERR
tr|C7QZM0|C7QZM0_JONDD	MDDALTEARRALRLHGPPDVPIGAVIIDAHGHTIAAAHNERELTQDPTAHAEILAIRKAATHLGTWRLDQCTLVVTLEPCAMCAGAIVLARIPRIVIGAWDPKAGATGSVFDIVRAPQLNHFVEVIPGIRAADSATLLTEFFATHRDTTTPTTP
tr|C4LGN6|C4LGN6_CORK4	MIGAGLPRPVPEQQTERWMQMALDVAKRTPPGDVPVGAVVVDASGHVVGEGCNERESTGDPTAHAEVIALRAAAREVGDGWRLENHTLVVTLEPCVMCAGAAVTSRIGGIIFGAYEPKTGACGSVIDVVRDPAWPFPTVDVRGGVLERECQDLVEEFFARRRK
tr|D6ZCI0|D6ZCI0_SEGRD	MSTDRQNPATEDFDAGDPDAALMREALAAAGAAGELDVPVGAVVFGPDGKELARAANAREAFGDPTAHAEILALRQAAAILGDGWRLIGCTLAVTLEPCTMCAGAAVNARIARIVFGAREPKTGAVGSLWDVVTDPRLNHRPQVRSGVLEAECAELTRSFFRKLRARQTPKTAIAENGNR
tr|E8NG11|E8NG11_MICTS	MIGDVDTHRLKASRSTLTTPPELSEAPVTPTALDLSAMRRALVLADAAAAEGDVPVGAVVVDASGTVRGEGRNLREATHDPTAHAEVVALRRAAESLGTWHLAGCTLVVTLEPCVMCAGAVLQARVPRVVFGAWDAKAGAAGSMYDVLRDRRLPHRVEVVGGVAEGEASTRLRAFFDVRRDAN
tr|E4NE96|E4NE96_KITSK	MQPVPTPVPTLGERPRITPLPAPERPDPVRDRWRDRMRLAIEEAALATATGDVPVGAFVLGPDGTVLGRGHNVREAVGDPTGHAEVVAIRAAAAEVGEWRLSGCTLVVTLEPCTMCAGAIVLSRLARVVFGAYDPKAGAAGSLFDVVRDNRLNHRPEVIGGVLADACTAQLLAFFDTQR
tr|D5UHX4|D5UHX4_CELFN	MDERNGAVPPSGDVPRAVVGSTSPAATPADEAAMDLALVEARAALDSGDVPVGAVVLGPDGAVVGRGRNVREAVADPTGHAEVVAMREAAATLGRWRLDGCTLVVTLEPCLMCAGAVLQARVPRLVLGAWDEKAGACGSQWDVVRDRRALHRVEVVPGVRAEESATLLRDFFHPHR
tr|F6FV40|F6FV40_ISOV2	MTSDAEARGLALPWAPGTFPPRTVSQRRTVWEQLMGIALHEATHALATGDVPVGALVVDDDGRLLGLGRNRREETGDPTAHAEVLALRQAAATRGEWRLEGCTLVVTLEPCVMCAGALVAARARRLVLGAWDPKAGATGSVWDLVRDQRANHEVEVVGGVREEECGAVLRDFFESRR
tr|D1BUK6|D1BUK6_XYLCX	MRDDDDDGVGGGHSGGRAGVALPWSDGSFPPATLSQRRVVWDALMGMALHEATHALASGDVPVGAVVVGPDGRLLGTGRNRREETGDPTAHAEVLALRQAALSRREWRLEGCTLVVTLEPCVMCAGALVAARVHRLVIGAWDPKAGATGSVWDLVRDQRANHAVEVVGGVREHECGAMLRAFFESHRERP
tr|A8KY80|A8KY80_FRASN	MADTRSPVSATGPPVTVTRAPVTDGYREAMGLALAEADLARAAGDVPVGAVVVAADGAVLGRGHNAREAAGDPTAHAEVVALRQAAARLGSWRLTGATLVVTLEPCTMCAGALVLARVDRLVYGAVDDKAGAVGSLWDVVRDRRLNHRPEVVAGVRGQECSEQLAAFFADRRTQRRDARRPRTPD
tr|E3JDP1|E3JDP1_FRAIE	MSDPAPGHPAEPVSPVRLTEQAEPTQPAGPIRLAEPAGPGRDLAAMRLALAEAALAAAGGDVPIGAVVIGADGTVLGRGHNIREVAADPTGHAEIVALRAAATAVGEWRLTGATLVVTLEPCTMCAGALVLARVDRLVYGAIDEKAGAVGSLWDVVRDRRLNHRPEVITGVAAPDCTALLDTFFASRRTPRRPHSDDR
tr|Q2JGC5|Q2JGC5_FRACC	MTDPDEYPRAGAPARLSGPPGPDRFHEAMGLALREARLAPDHADVPVGALVVTEDGTVLGLGHNERERGADPTAHAEMIALRAAARRTGSWRLPGATLVVTLEPCTMCAGALVLARVDRLVYGAVDEKAGAVGSLWDVVRDRRLNHRPEVVAGIRADECGALLAEFFAARRRPAGR
tr|Q0RSZ4|Q0RSZ4_FRAAA	MSGRGPAGGSDHEAAMGLALAQARLAPEHGDVPVGAVVVGPEGTVLGAGRNTRERDGDPTAHAEVLALRAAAARVGSWRLSGATLVVTLEPCTMCAGALVLARVDRLVYGAVDDKAGAVGSLWDVVRDRRLNHRPEVISGVRAAECATLLADFFTARRRPPTG
tr|C9ZDL1|C9ZDL1_STRSW	MTDATDAPAPGGPDPVRDPWRAAMRLALAEAGRAAEGGDVPVGAVVLSPDGTTVLATGHNEREATGDPTAHAEVLALRRAAAALRATGARGSSAEEGGRRTGEWRLTDCTLVVTLEPCTMCAGALVQSRIDRVVYGARDEKAGATGSLWDVVRDRRLNHRPEVVEGVLADDCARLLTEFFRTR
tr|G2PAX7|G2PAX7_STRV4	MTDPLTGLLPGPEPDPLRDPWRAPMRLALEEAVRAPETGDVPVGAVVLGPDGSVLGRGRNEREAHGDPTAHAEVLALRAAAHHLGGWRLTGCTLVVTLEPCTMCAGAIVLSRLNRLVYGAVDEKAGAVGSLWDVVRDRRLNHRPEVIAGVLAEACAAPLTAFFRKS
tr|D6ZJM0|D6ZJM0_MOBCV	MVFSNISPVPNRSDDFLVNSQGGGAAYGLSSAEVRALDTAYGLAQKAGRAGDIPVGAVVLTPEGIVAGLGLNQRENPPYDPSAHAEIVALREAAGRLERWNLKGCTLVATLEPCTMCAGAIVNARISRLIFGAWDPKAGACGSIRDVVRDSRLNHQVEVKGGVDEPRIKALLKAFFGERR
tr|E6S843|E6S843_INTC7	MGRESERPGTDAAATGETYAAWLGEALELAAATAGSDDVPVGAVVIGSDGLVIGRGRNVREELGDPTGHAEVIALRSAAAAVGTWRLDGATLAVTLEPCVMCAGAAIAARVERIVFGAWDPKAGACGSVWDLTRDPLATHRADVVGGVRAEEAATLLVDFFERRRLPGADEPDWTGTVNGVRRQEGGDGP
tr|D2NQU5|D2NQU5_ROTMD	MSYSEYSKLTVTDGSSAVLSDIPARSEHSEWMAHALVEGAAAGERGEIPIGAVVVDEQGVIIGSAGNTREQEHDPSAHAEVNAIRQAAACRGQWRLDGCTLVVTVEPCLMCAGTILASRVSTVVFGAWEEKTGAAGSRYDVLRDGRVAPAPEVYAGVRADECAQLMVDFFKERRP
tr|E3H1Q9|E3H1Q9_ROTDC	MEYNNSGVHAGDGEALSTIATLAEHERWMRLALDEGKRAACAGEIPIGAVVVNAEGEIIGSGHNSREHDHDPTGHAEIHAIRQAAQHLKTWRLEECTLVVTVEPCLMCAGAILMARIPTVVMGAWEEKTGAVGSQYDVLRDRRLGLDVQVYAGVLREECAELMRTFFEVRRPQQGA
tr|Q83FH9|Q83FH9_TROWT	MEHTVKITGEHKDLYRGSFRDTPDEKIMRKALCLAHAAGEKGEIPVGAVIADVNGKTIAEGFNKREESKDPTDHAEIIAIRKASQMLKDWRLSGLTLFVTMEPCTMCAGAIVTSRISRVVFGAFNNKTGSVGSRIDILRDEILNTNIEVVSGVLISECEGVLAKFFADLR
tr|A7MGZ4|A7MGZ4_CROS8	MPAPLARHPAGAAPAARIRRVSQPINGVYNAARLILPEKLVSQTELTHEYWMRHALTLAQRAWDEGEVPVGAVLVHNNQVIGEGWNRPIGRHDPTAHAEIMALRQGGLVLQNYRLLDTTLYVTLEPCVMCAGAMVHGRIGTLVFGARDAKTGAVGSLMDITGHPGMNHQVQVIEGILATECSAMLSAFFRQRRLEKKALKEATKRATGTDPAA
tr|D2TU14|D2TU14_CITRI	MYNAPAMITGVNALSAVEFSHEYWMRHALTLAKRAWDEREVPVGAVLVHNNRVIGEGWNRPIGRHDPTAHAEIMALRQGGLVLQNYRLIDATLYVTLEPCVMCAGAMVHSRISRVVFGARDAKTGAAGSLIDVLHHPGMNHRVEITEGVLRDECATLLSDFFRMRRQEIKALKKASSATE
tr|A8AD26|A8AD26_CITK8	MYNAPAFITGVSPLSDVEFSHEYWMRHALTLAKRAWDEREVPVGAVLVHNNRVIGEGWNRPIGHHDPTAHAEIMALRQGGLVLQNYRLLDTTLYVTLEPCVMCAGAMVHSRIGRVVFGARDAKTGAAGSLMDVLHHPGMNHRVEITEGVLRDECAALLSDFFRMRRQEIKALKKSSQESL
tr|A0A0K0HDG0|A0A0K0HDG0_SALBC	MPPAFITGVTSLSDVELNHEYWMRHALTLAKRAWDEREVPVGAVLVHNHCVIGEGWNRPISRHDPTAHAEIMALRQGGLVLQNYRLLDATLYVTLEPCVMCAGAMIHSRIGRVVFGARDAKTGAAGSLIDVLHHPGMNHRVEIIEGVLRDECATLLSDFFRMRRQEIKALKKSARA
tr|A0A0E0V848|A0A0E0V848_ECOLX	MRRAFITGVFFLSEVEFSHEYWMRHAMTLAKRAWDEREVPVGAVLVHNNRVIGEGWNRPIGRHDPTAHAEIMALRQGGLVMQNYRLIDATLYVTLEPCVMCAGAMIHSRIGRVVFGARDAKTGAAGSLMDVLHHPGMNHRVEIIEGILADECAALLSDFFRMRRQEIKAQKKAQSSTD
tr|B7LV06|B7LV06_ESCF3	MRRAFITGVFFLSEVEFSHEYWMRHALTLAKRAWDEREVPVGAVLVHNNRVIGEGWNRPIGRHDPTAHAEIMALRQGGLVMQNYRLIDATLYVTLEPCVMCAGAMIHSRIGRVVFGARDAKTGAAGSLMDVLHHPGMNHRVEITEGILADECAALLSDFFRMRRQEIKAQKKAQSSTD
tr|Q1R8H5|Q1R8H5_ECOUT	MRRAFITGVFFLSEVEFSHEYWMRHAMTLAKRAWDEREVPVGAVLVHNNRVIGEGWNRPIGRHDPTAHAEIMALRQGGLVMQNYRLIDATLYVTLEPCVMCAGAMIHSRIGRVVFGARDAKTGAAGSLMDVLHHPGMNHRVEITEGILADECAALLSDFFRMRRQEIKAQKKAQSSTD
tr|Q0T1W1|Q0T1W1_SHIF8	MSEVEFSHEYWMRHALTLAKRAWDEREVPVGAVLVHNNRVIGEGWNRPIGRHDPTAHAEIMALRQGGLVMQNYRLIDATLYVTLEPCVMCAGAMLHSRIGRVVFGARDAKTGAAGSLMDVLHHPGMNHRVEITEGILADECAALLSDFFRMRRQEIKAQKKAQSSTD
tr|E3G7W4|E3G7W4_ENTLS	MSAIELNHEYWMRHALGLAQRAWDEGEVPVGAVLVYQNQVIGEGWNRPIGRHDPTAHAEIMALRQGGLVLQNYRLIDTTLYVTLEPCVMCAGAMVHSRIGRVVFGARDAKTGAAGSLMDVLHHPGMNHRVEVTEGVLAGECSAMLSDFFRARRAQIKAQKRPEQP
tr|A0A0H3GTS9|A0A0H3GTS9_KLEPH	MSDLELNDEYWMRHALTLAKRAWEEGEVPVGAVLVHNNQVIGEGWNRPIGRHDPTAHAEIMALRQGGLVLQNYRLIDATLYVTLEPCVMCAGAMVHSRIARLVFGARDAKTGAAGSLMDVLHHPGMNHRVEISEGVLAESCSAMLSDFFRWRREEKKALKKARAQTGES
tr|A0A0H3FIL3|A0A0H3FIL3_KLEAK	MSDHEFNDEYWMRHALTLAKRAWEEGEVPVGAVLVHNNQVIGEGWNRPIGRHDPTAHAEIMALRQGGLVLQNYRLIDATLYVTLEPCVMCAGAMVHSRISRLVFGARDAKTGAAGSLIDVLHHPGMNHRVEITEGILAESCSAMLSDFFRWRREEKKALKKARQEEG
tr|A0A0H3HI64|A0A0H3HI64_KLEOK	MSDHELNDEYWMRHALTLAKRAWEEGEVPVGAVLVHNHQVIGEGWNRPIGRHDPTAHAEIMALRQGGLVLQNYRLIDATLYVTLEPCVMCAGAMVHSRISRLVFGARDAKTGAAGSLIDVLHHPGMNHRVEIAEGVMAEACSGMLSDFFRWRREEKKALKRAGQQAQD
tr|A0A6C7A2E7|A0A6C7A2E7_SALDC	MSDVELDHEYWMRHALTLAKRAWDEREVPVGAVLVHNHRVIGEGWNRPIGRHDPTAHAEIMALRQGGLVLQNYRLLDTTLYVTLEPCVMCAGAMVHSRIGRVVFGARDAKTGAAGSLIDVLHHPGMNHRVDIIEGVLRDECATLLSDFFRMRRQEIKALKKADRAEGAGPAV
tr|A0A6C6ZR11|A0A6C6ZR11_SALHS	MSDVELDHEYWMRHALTLAKRAWDEREVPVGAVLVHNHRVIGEGWNRPIGRHDPTAHAEIMALRQGGLVLQNYRLLDTTLYVTLEPCVMCAGAMVHSRIGRVVFGARDAKTGAAGSLIDVLHHPGMNHRVEIIEGVLRDECATLLSDFFRMRRQEIKALKKADRAEGAGPAV
tr|G8LNA6|G8LNA6_9ENTR	MCIMPPAFRLEYQPLCNPERDHEYWMRHALTLAQRAWDEGEVPVGAVLVHNNQVIGEGWNRPIGRHDPTAHAEIMALRQGGMVLQNYRLLDTTLYVTLEPCVMCSGAMVHSRIGTLVFGARDEKTGAAGSLMDVLGHPGMNHQVQTIGGVLAPECAGLLSDFFRMRRQQKKQQKAELKLLGE
tr|A0A0H3CQ57|A0A0H3CQ57_ENTCC	MSNPEFSHEYWMRHALTLARRAWDEGEVPVGAVLVHNNQVIGEGWNRPIGRHDPTAHAEIMALRQGGLVLQNYRLLDTTLYVTLEPCVMCSGAMVHSRIGTLVFGARDEKTGAAGSLMDVLGHPGMNHQVKTIGGVLAPECSGLLSDFFRMRRQQKKQQKAELKSSGD
tr|A4WDC8|A4WDC8_ENT38	MSDLELNHEYWMRHALLLAKRAWDEGEVPVGAVLVHNNQVIGEGWNRPIGRHDPTAHAEIMALRQGGLVLQNYRLLDTTLYVTLEPCVMCSGAMVHSRIGTLVFGARDEKTGAAGSLMNVLGHPGMNHQVQVIDGVLAPECSGLLSDFFRMRRQQKKQQKAESTSSRGD
tr|D8MVS6|D8MVS6_ERWBE	MSDKVSDEFWMRHALMLARRAWEEGEVPVGAVLVQGDKAIGEGWNRPIGHHDPTAHAEIMALRQGGKVLENYRLLDTTLYVTLEPCVMCAGAMVHGRIGRLVFGARDEKTGAAGSLIDVLGHAGMNHQVKVEEGMLAEECAGMLSDFFRHRRAEKKALRLQQREQAAEDDQ
tr|E6WF39|E6WF39_PANSA	MNPQTDEYWMRHALRLARLAWEQGEVPVGAVLVQGDTVIGEGWNRPIGQHDPTAHAEIMALRQGGKVLENYRLLDTTLYVTLEPCVMCAGAMVHSRITRLVYGAKDEKTGAAGSLLDVIGHPGMNHQIQIDSGVLAEECAAMLSDFFRMRREQKRALRQAQRDAG
tr|E1SB80|E1SB80_PANVC	MKQQDEYWMRHALSLARRAWEQGEVPVGAVLVQNDRVIGEGWNRPIGQHDPTAHAEIMALRQGGKVLENYRLLDTTLYVTLEPCVMCAGAMVHSRISRLVYGAHDIKSGAAGSLLDVLGHPGMNHQVELHSGVLAEECAAMLSDFFRMRREQKKALRQAQRQG
tr|U3TYB0|U3TYB0_9ENTR	MRHALELARRAWEQGEVPVGAVLVQGDRVIGEGWNRPISQCDPTAHAEIMALRQGGKVIDNYRLLDTTLYVTLEPCVMCAGAMVHSRITRLVYGAKDEKTGAAGSLLDVIGHPGMNHQIEIAHGVLAGECATLLSDFFRMRREQKRAQRQALRAD
tr|E0SB02|E0SB02_DICD3	MSSQMDDEFWMRHALTLAQRAWDAGEVPVGAVLVRGDKIIGEGWNRPISRNDPTAHAEIMALQQGGQALQNYRLLDTTLYITLEPCVMCAGAMIHSRINRLVYGAADAKTGAAGSLVDILRHPGMNHHIVITDGVLADECSELLSRFFRMRRQQQRDARSAERDSSD
tr|D2BU82|D2BU82_DICZ5	MSSPMDDEFWMRHALSLAQRAWDEGEVPVGAVLVQGDRVIGEGWNRPIGRHDPTAHAEIMALQQGGQVLQNYRLLDTTLYITLEPCVMCAGAMIHSRITRLVYGAADAKTGAAGSLVDILRHPGMNHQIAITDGVLAQECSELLSRFFRMRRQQQREARAGRDTSHDTSA
tr|A0A0H3P0E2|A0A0H3P0E2_YERE1	MSTDNNLSSECDPPAEYSDEYWMQRALALALRAQAEGEVPVGAILVLDNQVIGEGWNRPIRDNDPTAHAEIMALRQGGQVVQNYRLIDATLYVTLEPCVMCAGAMVHSRIRRLVYGANDLKTGAAGSLVDILRHPGMNHQIEITAGVMADVCAHQLSAFFRVRREQQKALKLAQRENPEPREM
tr|Q6D236|Q6D236_PECAS	MIERGNVSSLRDNEYWMRYALTLAQRAQDEGEVPVGAVLVLDNEAIGEGWNRPIGHHDPTAHAEIMALRQGGLVLQNYRLLETTLYVTLEPCIMCAGAMIHSRIGRLVYGASDEKTGAAGSLVDILRHPGMNHQIVIESGVLADECSATLSAFFRMRREQHKARRAAEKNAAQE
tr|C6DBL4|C6DBL4_PECCP	MSNDEYWMRYALTLAQRAQDEGEVPVGAVLVLDNEAIGEGWNRPIGHHDPTAHAEIMALRQGGQVLQNYRLLDTTLYVTLEPCIMCAGAMIHSRIGRLVYGASDEKTGAAGSLVDILRHPGMNHQIVIESGILAEECSATLSAFFRLRREQHKARRAAEKNAAQE
tr|A8GI12|A8GI12_SERP5	MTEYNDEYWMRQALRLALRAQEEGEVPVGALLVLDNQVIGEGWNRPIGRHDPTAHAEIMALRQGGAVLQNYRLLNATLYVTLEPCVMCAGAMVHSRIRRLVYGAADVKTGAAGSLVDILRHPGMNHQVEILSGVLAEECAATLSNFFRMRREQQKALKQAQRTDVDNKPE
tr|A0A0H3FE14|A0A0H3FE14_RAHSY	MADAELAIMNDDEHWMRQAMNLALKAQDEGEVPVGAVLVLDNQVIGEGWNRSIGHHDPTAHAEIMALRQGGNAVQNYRLLNATLYVTLEPCVMCAGAMIHSRIRRVVYGAADAKTGAAGSLLDVLRHPGMNHQVEITAGVLAEACSEQLSAFFRFRRSQKKALRLAERAAQAGDAADDQA
tr|D0ZDB2|D0ZDB2_EDWTE	MRAGNREGKRVTQRDDSDWMRHALQLAEKARAQGEVPVGAVLVLNDRVIGEGWNRPITRHDPTAHAEIMALQQGGAIMQNYRLLEATLYVTLEPCVMCAGAMVHSRIRRLVYGAPDLKTGAAGSLLDVLGHPGMNHRIEVCGGVLADACAAQLSDFFRQRRAQKRAERDARRRAERDDAE
tr|C5B7V3|C5B7V3_EDWI9	MTQRDDSDWMRHALQLAEKARAQGEVPVGAVLVLNDRVIGEGWNRPITRHDPTAHAEIMALQQGGAVMQNYRLLEATLYVTLEPCVMCAGAMVHSRIRRLVYGAPDLKTGAAGSLLDVLGHPGMNHRIEVCGGVLADACAAQLSDFFRQRRAQKRAERDARRSAHSDDAE
tr|Q2NS20|Q2NS20_SODGM	MSERCSDEVWMRHALMLAGRAEAEGEVPVGAVLVLNGAIIGEGWNRSIGHHDPTAHAEIMALRQGGQQAGNYRLLKATLYVTLEPCVMCAGAMIHARIGRLVFGARDEKTGAAGSLMDVLGHPGMNHRIELTGDMLAQACAAQLSDFFRRRRAQQKAQRQALKLPDGPC
tr|B4F041|B4F041_PROMH	MNKIKDDIYWMHKAIEQAHKAQQLGEIPVGAVLVAENKIIAKGWNHSIIDNDPTAHAEIMALRKGGKHLQNYRLLDATLYITLEPCVMCAGAIVHSRVKRVVYGASDLKTGAAGSFIDILQHPGMNHKVEITSGVLGEECAQLLSQFFKMRRAEKKQLKQQQRLITQGLIIQEKAK
tr|Q7N1Z1|Q7N1Z1_PHOLL	MIEIYSDEYWMQQAIERAIKAWEQGEIPVGAILVADNKIISEGWNQSIIAHDPTAHAEIIVLRKGGERLRNYRLINTTLYVTLEPCTMCAGAMIHSRIQRLVYGASDMKTGAVGSLVDILRHPGMNHQIDITSGVLAEECSTMLSAFFKQRRQQHKALKAARKQQEENQDSLF
tr|D3V8K4|D3V8K4_XENBS	MTEIYSDEYWMRRAMELAMQAQSQDEIPVGAVLVANNKIIAEGYNHPITEHDPTAHAEIIALRRGGIELQNYRLLNTTLYVTLEPCVMCAGAMVHSRIQRLVYGASDMKTGAAGSLIDILRHPGMNHQIEITAGVLAQECATMLSTFFKQRREQHKALKKLKIQQQETL
tr|R4I082|R4I082_9GAMM	MTKYSNQYWMYHALQLALRAQEEGEVPVGSLLVLDNKVIGEGWNQSIGYHDPTAHAEIIALRKGGVTLQNYRLLNTTLYVTLEPCIMCASAIVHSRIRQLVYGVADKKTGAVGSLIDILHYPGINHHVDVISGVMADECAIMISNFFRFRRQQKNVLKSMKLCGKKLD
tr|C4L7P8|C4L7P8_TOLAT	MPQSEQDIHWMQYAMQLARRAEEAGEVPVGAVLVLNNEVIGEGWNLSICRHDPCAHAEIMAIRQAGQNIGNYRLLGATLYVTLEPCIMCAGAMIHSRIERLVYGASDLKTGAAGSVFDVLTDPRHNHIVSVIGGIEAEACSQQLSNFFRRRRAEKKAAKQQLKE
tr|H2FXP2|H2FXP2_OCESG	MNEQDEYWMRRAMALAARAEQEGEVPVGALVVYHGDCVGEGWNRSIGHHDATAHAEIMALRQAGAHLGNYRLLECTLYVTLEPCMMCAGAMVHSRIQRLVYGASDAKTGAVDSVLQLLATPGLNHRVDWRAGVLADACSAQLSDFFRRRRAEKKAARKQAAGG
tr|B8CKS5|B8CKS5_SHEPW	MPNRDNTQQTAAQVAQAEDDSRFMKMAMEMAAKAEEKGEVPVGAVLVKDGEVVSAGFNYSIGLHDPSAHAEMQCIRQAGQLLENYRLLDTTLYVTLEPCAMCAGAIVHSRISRLVYGANDEKTGAAGTVIDIVRHPAFNHQVEVTAGVRDEACSEQLSAFFKRRRKEKKAAKALAKLESSELASKD
tr|B0TLJ5|B0TLJ5_SHEHH	MKMAMDMAIKAEEKGEVPVGAVLVKDGEVLSAGFNFSIGLHDPSAHAEMQCLRQAGQIMQNYRLLDTTLYVTLEPCAMCAGAIVHSRIGRLVFGAKDEKTGAAGTVIDIVRHSAFNHQVEVSSGVLESECSEQLSAFFKRRRKEIKAAKVLAKQQALNADVKD
tr|A8H255|A8H255_SHEPA	MKMAMDMAIKAEEKGEVPVGAVLVKDGEVVSAGFNFSIGLHDPSAHAEMQCLRQAGQIMQNYRLLDTTLYVTLEPCAMCAGAIVHSRINRLVFGARDEKTGAAGTVIDIVRHSAFNHQVDVSSGVLETECSEQLSAFFKRRRKEKKAAKALAKQQALLSTPKS
tr|B1KLC3|B1KLC3_SHEWM	MSQTERDIHYMKLAMDMAAKAEEKGEVPVGAILVKNDEVISAGFNFCIGSHDPSAHAEMQCLRQAGKVIENYRLLDTTLYVTLEPCAMCAGAMVHSRVSRLVFGASDAKTGAAGTVIDLVRHSAFNHQLEVTQGVLELECAEQLSQFFRRRRKEKKALKQQQKLSASPE
tr|A8FY02|A8FY02_SHESH	MTQLDRDIHFMALAMLQAAEAEARGEVPVGAVLVKDDKVVAVGSNDCIGQHDPSAHAEMQCLREAGRLVENYRLLDTTLYVTLEPCAMCAGAMVHSRVSRLVFGAKDEKTGAAGSVVDLVRHPRFNHQLEVNNGVLEQECSEQLSQFFRRRRKEKKEQKRELKRLEALKNDSNDPAS
tr|D4ZI57|D4ZI57_SHEVD	MALDQHFMSMAMEMAHKAEAVGEVPVGAVLVKHGQVISAGFNYCIGLHDPSAHAEMQCLRQAGKVTENYRLLDTTLYVTLEPCAMCAGAMVHSRIARLVFGAKDEKTGAAGTVIDLVRHPDFNHQLQVSDGVLADECSEQLSQFFRRRRKEKKEQRKLEKRLEAEKSKL
tr|A3D6V1|A3D6V1_SHEB5	MDQTQQDEQSEQDEQWMQVAMLMAEKAEAEGEVPVGAVLVKDGQQIATGYNLSISQHDPSAHAEILCLREAGRLVENYRLLDATLYVTLEPCAMCAGAMVHSRIARVVFGARDEKTGAAGTVVNLLQHPAFNHQVEVTSGVLADACSAQLSRFFKRRREEKKALKQAQKAQQAIE
tr|E6XHG8|E6XHG8_SHEP2	MEQTELDEYWMQVAMQMAEKAEAAGEVPVGAVLVKDGQQIATGYNLSISQHDPSAHAEILCLRSAGKKLENYRLLDATLYITLEPCAMCAGAMVHSRIARVVYGARDEKTGAAGTVVNLLQHPAFNHQVEVTSGVLAEACSAQLSRFFKRRRDEKKALKLAQRAQQGIE
tr|A0A6N3J354|A0A6N3J354_SHESW	MDEYWMQVAMQMAEKAEAAGEVPVGAVLVKDGQQIATGYNLSISQHDPSAHAEILCLRSAGKKLENYRLLDATLYITLEPCAMCAGAMVHSRIARVVYGARDEKTGAAGTVVNLLQHPAFNHQVEVTSGVLAEACSAQLSRFFKRRRDEKKALKLAQRAQQGIE
tr|Q8EC53|Q8EC53_SHEON	MRVAMAMAEKAEAEGEVPVGAVLVKDGLQIATGYNLSISQHDPCAHAEILCLRAAGQTVENYRLLDATLYVTLEPCAMCAGAMVHSRIARVVFGARDEKTGAAGTVLNLLQHPAFNHQVEVTSGVLAQDCADQLSRFFKRRREEKKVLKQAQKVQQG
tr|E1SQX9|E1SQX9_FERBD	MEQHQKWMAHAMKLAEQAEALGEVPVGAVLVRDGEVIAEGFNQSITLNDPSAHAEMLCLRAAGQALENYRLLDTTLYVTLEPCSMCAGAMVHARIGTLVYGASDAKTGAAGSVMDLVRHPALNHQLEVISGVLSEPCATQLSAFFKKRRAEKKALKQAQRAELDSAGDSA
tr|Q31F67|Q31F67_HYDCU	MLTVSETLSPSEQDIFWMTHALSLAKKAEQQGEIPVGAVLVKDSKLIAEGWNQTIQAHDPTAHAEVVALRKAGIEEENYRLNDLTLYVTLEPCPMCAGAMVHARLKRLVIAAKDFRTGAAGSLINLVQEPRLNHQVKTDFGVLESEASEMLSGFFRKRRLEKKKAR
tr|Q3IHY9|Q3IHY9_PSET1	MNEPFDDNYWMQQALTYAKQAEQLDEIPVGAILVKDNQLVAAGYNRSITDNDPSAHAEMMAVRKGGKALNNYRLIDCTLYVTLEPCSMCAGLLVHSRIKRLVFGAADAKTGSAGSIMNLLQEPKLNHQVEVLGGVLEGQCATIISGFFKRRRAQIKAAKKAARNSNEL
tr|Q15R67|Q15R67_PSEA6	MSLEQDQLWMRHALSLASKAAQAGEIPVGAVLVKDQKIVGEGWNQSITLNDPSAHAEMLAIRQAGINVKNYRLIDTTLYVTLEPCTMCAGLLVHSRIKRLVFGAYDAKTGAAGSIMDVLNDTRLNHQVEVVGGVLGEECGETISAFFRQRRAQIKANKQKKA
tr|A4SL35|A4SL35_AERS4	MNNQSVMNNQSREEQGVEPSAAAVSLSQTAQQAEQDERWMRHAMALAARAEGIGEIPVGAVLVLGDEVVGEGGNRSISEHDACAHAEIMAIRAAGARLENYRLIDTVLYVTLEPCCMCAGALIHSRVKRVVFGARDLKTGAAGSVFDILQDPRHNHRVSLTGGVLADACSAQLSAFFKRRRAEKKAARQALQQATDSSS
tr|A0KM18|A0KM18_AERHH	MKPSDVTESVSQREQDERWMRHAMALAARAEGIGEIPVGAVLVLGGEVVGEGWNRSISEHDACAHAEVMAIRAAGVRLQNYRLLDTTLYVTLEPCCMCAGALIHSRVKRVVYGARDLKTGAAGSVFEILQDPRHNHGVELTGGVLADACSAQLSDFFRRRRAEKKAARLALQQSGGPTD
tr|F7XXV5|F7XXV5_MOREP	MCVRIIINHLGNNTIMSQHYRDEFWMRQAISLAERAEADGEVPVGAVLVLNDQIISEGWNSSIRNHDPTAHAEIIALRQGGRRIGNYRLLNTAMYVTLEPCIMCAGAIIHARIGRVVFGARDSKNSAAGSLLNVLVHPGINHHILITGSVLAPACADQLNNFFRHRRHQQREQHLS
tr|A3MZU0|A3MZU0_ACTP2	MLLEQAVSFFLFFAIMFIKPQITQCSLTISEQDIHFMRYALELADRAEAIGEIPVGAVLVDQEGNIIGEGWNQVIQLSDPSAHAEMLAIRQAGKVQRNYRLLDCTLYVTLEPCTMCAGAILHSRLRRLVFGASDYKTGAIGSRFHLFEDYKMNHFLEIRGGVLAEECSQKISRFFQRRRQEQKRQKQAV
tr|Q7VL88|Q7VL88_HAEDU	MLKYLTYYTMFIKTQERDCCLVASAQDIQLMQYALTLAKRAETMGEIPVGAVLVDSKGNIIGEGWNQVIALSDPSAHAEILAIRQASHRLQNYRLLDCTLYVTLEPCTMCAGAILHSRLSRLVFGASDYKTGAIGSRFHLFEDYKMNHLLTVQGGVLKEACSKQISEFFQRRRIEKKQQKQAV
tr|A6VM99|A6VM99_ACTSZ	MNTSIPQNQTTLDEFFMNHALALADKARMLGEIPVGAVLVDEHNQIIGEGWNLSIIHSDPTAHAEIVALRRGAQKIQNYRLLNCTLYVTLEPCTMCAGAILHSRIKRLVFGAADEKTGAVGSRFHFFEDYKMNHVIEVTGGVLAEKCGQKLSDFFKMRRQQQKMKKSARQATLKTTEENEEK
tr|Q65VJ9|Q65VJ9_MANSM	MDQQISFDEKMMNRALFLADKAEALGEIPVGAVLVDERGNIIGEGWNLSIVNSDPTAHAEIIALRNAAQKIQNYRLLNTTLYVTLEPCTMCAGAILHSRIKRLVFGASDYKTGAVGSRFHFFEDYKMNHGVEITSGVLQDQCSQKLSRFFQKRREQKKQQKATALLQHPRLNSSEK
tr|E1W1H2|E1W1H2_HAEP3	MRSDLDEKFMQHALMLADRAEALGEIPVGAVLVDDEGNILGEGWNLSIIEHDPTAHAEIVALRNAAQNIQNYRLLNTTLYVTLEPCTMCAGAILHSRIKRLVFGASDYKTGAVGSRFHFFDDYKMNHTLEITSGVLVEKCGQKLSDFFKKRREQKKEEKREKNLPLDVESQS
tr|B0UWT8|B0UWT8_HISS2	MRSDFDEKMMRYALSLADKAEALGEIPVGAVLVDKQGDILAEGWNLSIIHNDPTAHAEIIALRQAGQKLQNYRLLDTTLYVTLEPCTMCAGAILHSRIGRLVFGAYDYKTGAVGSRFHFFNDYKMNHMLEITGGVLQEECSQKISTFFQKRRKQKKHLKPNFKPFL
tr|Q9CPG3|Q9CPG3_PASMU	MQSDMDEKWMRHALRLADKAEQLGEIPVGAVLVDEQGNLLGEGWNLSISESDPTAHAEIVALRQGGQRLQNYRLLNTTLYVTLEPCTMCAGAILHSRIKRLVFGASDYKTGAVGSRFHFFDDYKMNHAIEITAGVLQEECSQKISAFFQKRREQQKIAKQKSHLET
tr|F4HBA2|F4HBA2_GALAU	MQYALALADNAAMMGEIPVGAVLVDEQGNIVAEGWNQSITLSDPTAHAEIMALRQAGQKLQNYRLLNLTLYVTLEPCPMCAGAILHSRIKRLVFGASDYKTGAIGSRFHLFEDYRMNHIVEITAGVLAEECSAKISQFFQKRRAEQKQAKQTN
tr|B8F489|B8F489_HAEPS	MQYALSLADKAEAEGEIPVGAVLVDKTGNIIGEGWNRAIILSDPTAHAEIQAIRMAGQQIQNYRLLDTTLYVTLEPCTMCAGAILHSRIGRLVFGASDYKTGALGSRFHLFEDYKMNHFLQIRGGVMANECSQKISAFFRKRREEQKNQHVNYNSSK
tr|Q47XY3|Q47XY3_COLP3	MTEQSSVHSPLTQSIEDQERLDLTFMRRAFELAQQAEQHDEIPVGAVVVHQGKIIGEGFNQSIMLNDPSSHAEMNAIRQAGEFLNNYRLLDCTLYVTLEPCPMCAGLLVHSRINRLVYACSDLKTGAAGSAFNLVNNPQLNHQLEVCSNILEEECSQLLSAFFKRRRKEKKLAKKAAKDSSL
tr|A1SZU6|A1SZU6_PSYIN	MSNDKTLTAQQHNDQKWMAYALSLADKAESFGEIPVGAVIVKDNKIVAEGWNLSIINHNACAHAEIMAIQSAGQKIQNYRLIDCTLYVTLEPCAMCAGALVHARIKRLVYGAGDYKTGAAGSVFNLVQSEQLNHQLEVTAGVFAEESATKISAFFKRRRLEKKQLKKQLIDSTLPA
tr|B7VJX9|B7VJX9_VIBA3	MLHRIPIFVFILCFLELPLSDHQFSPQDEIFMRRAIEVAKQAEKEGEVPVGAVLVKDGEVISEGWNRSIGCHDATAHAEIETLRKAGQALENYRLLDTTLYVTLEPCPMCAGALLHSRVKRIVFGAPDLKAGAAGTVLNLFESQASYHYADVEHGLLEEECREQLQAFFKRRRKEIKEKRNQERLLEEQRLESDKASNKNKVSNKNKVSNKK
tr|F7YN51|F7YN51_VIBA7	MKEKIGYMNTQFTVQDQKFMRRAIALANLAEQAGEVPVGAVLVKDGEIIAEGWNASIGQHDATAHAEIQALRQAGQRLQNYRLLDTTLYVTLEPCPMCAGALLHSRVKRIVFGAPDLKAGAAGTVLNLFESQASYHYATVDKGLLEEECREQLQSFFRRRRAEIQAEKQRNKQQSDGL
tr|Q87RW3|Q87RW3_VIBPA	MRRALALAEQAELEGEVPVGAVLVKDGEVIAEGWNRSICSHDATAHAEIQTLRNAGAVLENYRLLDTTLYVTLEPCPMCAGALLHSRVKRVVFGAPDLKAGAAGTVLNLFESQAAYHYATVEKGLLEDECREQLQAFFKRRRKEIKAKKQEKKVLEGKQED
tr|A7MWV5|A7MWV5_VIBCB	MRRAMELAEQAEAEGEVPVGAVLVKDGEIIAEGWNRSICAHDATAHAEIQTLRKAGEALGNYRLLDTTLYVTLEPCPMCAGALLHSRVKRVVYGAPDLKAGAAGTVLNLFESQAAYHYATVENGLLEEECRSQLQAFFKRRRKEIKAKKQAQKALENEQEKKDK
tr|B6EH06|B6EH06_ALISL	MTDLDENKSATFYMQRAIELASIAEGEGEVPVGAVIVLNGEIIGEGWNRSIGTHDATAHAEMMAIKQAGQTVENYRLVNATLYVTLEPCPMCAGAIVQSRIKQVFFGAADLKTGASGSVINLFTAATAFHFVECESGLMADECREQLQAFFKRRRKEKKEEKQLQREVEKKDELESK
tr|Q5E751|Q5E751_ALIF1	MSVKQESRDASFYMQRAMELAAIAEQEGEVPVGAVIVLDDEIIGEGWNRSISTHDATAHAEMMAIKQAGSKIENYRLVDATLYVTLEPCPMCAGAIVHSRIKRVIFGASDMKTGASGSVINLFTSATAFHFVECESGVMEEACRSQLQAFFKRRRKEKKEEKKARREAEQK
tr|Q6F9Y4|Q6F9Y4_ACIAD	MSLSDTFNDEYWMQLAYEQAVRAAEHNEVPVGAVIVSQNKVIGSGYNAPITLNDPTAHAEIRAIRMACESVKNYRLPEDATLYVTLEPCTMCVGALVHARIHRVVFATTEPKAGSLVSARQLLNMGYYNHKFLIEHGCMQAQCSKQLSDFFRKRREQKRELRQQYIATSENPQT
tr|A0A654KZ55|A0A654KZ55_ACIBM	MSKFSDEYWMQLAYEQAELAAKQGEIPVGAVIVSQNKLIGAGFNAPIGLSDPTAHAEIQAIRAACESLKNYRLPEDATLYVTLEPCTMCVGALVHARIKHVVFGTTEPKAGSLVSARQLLENGYYNHKFTFEHGYLHEKCAQQLSLFFKQRREQKKQEKQQKTSLND
tr|F0KMD4|F0KMD4_ACICP	MTEYSDEYWMQLAYEQAELAAQQGEIPVGAVLVSQNRVIGSGYNAPITLLDPTAHAEIQAIRAACSSLENYRLPEDTTLYVTLEPCTMCVGALVHARIKHVVFGTPEPKAGSLVSARQLLQQGYYNHRFTFQNGCLQEKCAQQLSHFFKQRREQKKQEKQQKTSLND
tr|D8JL08|D8JL08_ACISD	MQLAYEQAELAAQQGEIPVGAIVVSQNRVIGSGYNAPISLLDPTAHAEIQAIRAACLSLNNYRLPDDATLYVTLEPCTMCVGALVHARIKHVVFGTTEPKAGSLVSARQLLQDGYYNHRFTFQQGCLQEKCAQQLSHFFKQRREQKKQEKQQKTSLND
tr|Q21KP1|Q21KP1_SACD2	MNDVIHGDEHWMREALKLAELAAAEHEVPVGAVVVRDNKILGSGFNTPISGCDPTAHAEITALRQAAKNEHNYRLPDATLYVTIEPCTMCLGAIMHARVARVVYGATEPKAGVIYSNPVWQQGGFFNHQVEWCGGVLANEATALIQQFFKQRREAKKQLKRLANGDEKNVSELHKE
tr|C5BLS7|C5BLS7_TERTT	MSLNDEHWMTEALVLAREAAAQGEVPVGAVLVQDGAIIGRGSNNPIGSCDASGHAEICALRDAGQRQKNYRLPNATLYVTIEPCTMCLGAIVHARIARVVFGAPEPKAGVLESNPELLSAKYFNHEFAWSGGVCAQECSELIQQFFKFRRESKKRLRNQADGLE
tr|E4PRA4|E4PRA4_MARAH	MSEATPEDERWMNRALQLAGEAAAKGEVPVGAVVVLDGKEIGAGFNAPISGCDPTAHAEIRALRDAAARVGNYRLPDATLYVTLEPCTMCVGAIVHGRISRLVYGAREPKAGAIESARRTLEEPHLNWDVTAVGGVLSDQCSQVISEFFSRRRAEIRRLRKQNSGKE
tr|A1U1C7|A1U1C7_MARHV	MSDSPKNDQYWMARALMLAERAASIGEVPVGAIVVRDGKELGVGYNAPITGCDPTAHAEIRALRDASARVGNYRLTGATLYVTLEPCTMCVGAIVHSRISRLVYGAREPKAGAVESARRTLDEAHLNWQVEAEGSVLEGECGQVISDFFSRRRAEIRRRRKQNSGKE
tr|F6CXS1|F6CXS1_MARPP	MMTEEDWMALAIKQAEKAASESEIPVGAIIVQHGEVIGEGYNSPISKCDPTAHAEIQAIRDACQRVGNYRLPEATLYVTLEPCSMCAGAIIHARIARVVYAATEPKSGIVESQGQFFDAPYLNHSVVSQGGVLAEVASEQLTRFFQYRRAQKKKLKEQANPPIS
tr|A6W2G9|A6W2G9_MARMS	MTDHEWMERAIALAAKAASENEIPVGAIVVLDGEIIGEGYNAPISLCDPTAHAEIQAIRMACKTINNYRLPGATLYVTLEPCSMCAGAMVHARIDRVVYAATEPKSGIVESQGHFFEAPFLNHKVKVESGVLAEMASLQLTQFFQYRREQKKKLKEQAKKAT
tr|F2JV49|F2JV49_MARM1	MGDNDWMKAALALAEEAAQESEIPVGAIVVQNDEIIGRGFNRPITTCDPTAHAEIQAIRDACANVNNYRLPGATLYVTLEPCSMCAGAIVHARIEKVVYGATEPKSGVTESQGRFFEQAFLNHKVEVVGGVLAEEASQQLTAFFKFRREQKKKLKRLVK
tr|Q1LU82|Q1LU82_BAUCH	MRSALSLAALAEAKGEVPVGAILVLEGKKIGEGLNSSIHYHDPTAHAEILALRQGGKTIGNYRITGAVMYVTLEPCLMCIGAMIHARISRIAFGAKAVKNNEMSLCLSVLSSTQINHNITLCPNILAEACSLQLSTFFKRKRNQQKNDYINNRVINAN
tr|Q2SCJ5|Q2SCJ5_HAHCH	MRRALGLAAQALAYDEVPVGAILVRDGQVLGEGWNQPIRSHDPTAHAEISAIRKASAVAGNYRLPGSTLYVTLEPCVMCLGALVHARVSRLVFGAYEHKAGAVCSSSRLLDEHNFNWKLEWSGGVLEQPCSQLLSGFFQRRRSEAKDERRKQQPSS
tr|D8KAG5|D8KAG5_NITWC	MRVDQKQKKFFCNQGTAIGSSNHAFVQLDSCGGMISSPPGEKDIPWMYHALALARYAEETGEVPVGAVVVQEDEIVGEGWNCPINSRDPTAHAEIQAIRAASQQLGNYRLVGTTLYVTLEPCAMCAGAIIQARIRRVVFGAFDPKGGAVGSALSILPGERLNHQVECQGGVLAEACGAILSAFFRARR
tr|Q3J7Z0|Q3J7Z0_NITOC	MISSPPGEKDIPWMHHALALARYAEEAGEVPVGAVVVQEGEMVGKGWNCPINSHDPTAHAEIQAIRAASQKLGNYRLVGTTLYVTLEPCAMCAGAIIQARIQRVVFGAFDPKGGAAGSALNILPGERLNHQVECQGGVLAESCGAILSAFFRARR
tr|D5C2T7|D5C2T7_NITHN	MHHALVLARHAEERGEVPVGAVLVQEGEMVAEGWNCPITAKDPTAHAEIQAIRAASQQLGNYRLVGTTLYVTLEPCAMCAGAIIQARIQRVVFGAFDPKGGAAGSVLSILPGDRLNHQVQCQGGILAEPCGAILSAFFRARR
tr|Q60C22|Q60C22_METCA	MLARTAETAGEVPIGAVLVKNGEILGEGHNQPISTHDPTAHAEIVALRAAGARLGNYRLVDTTLYVTLEPCAMCMGAILHARVGRLVFGAADPRRGAAISALRLNEAEFMNHRVELLEGVLAEECSQLLRDFFRNRR
tr|Q01SL7|Q01SL7_SOLUE	MYQALALARSGAALGEVPVGAVIALAGEVIGRGSNAPVAQMDPTAHAEILAIREAASRIANYRLTGATLYCTLEPCVMCAGALVAARIERVVFGARDLRFGGVRSKFQLADSDLLNHRVEIVEGVLAVECVQLLREFFENRR
tr|A1WXN2|A1WXN2_HALHL	MARALELARYAADQGEVPVGAVVVRDGVLLGEGRNQPIVSRDPTAHAEINALRAAGQAAGAYRLPGATLYVTLEPCFMCAGALIHARIERLVYGAADPKTGACGGQFDLLGLPGHNHRVEVTAGVSGEAAAGLLREFFRARR
tr|A0A0H2ZF22|A0A0H2ZF22_PSEAB	MRVTKLISNGKGYPTVKGVRPIIDRSRDPHFMREALAEAEKAAALGEVPVGAVLVREGEIIGRGFNRPISSHDPSAHAEMLAIRMAAAEAGNYRLPGSTLYVTLEPCSMCSGLLVHARIQRLVYGTVEPKSGAVESRGRFFEQEHLNHRVMVEGGVLAEECSQALSAFFRARREAAKKPRED
tr|B1JDH4|B1JDH4_PSEPW	MRPQIIDRSRDQEFMRMALDLAAQGAALGEVPVGAVLVQHGQVIGQGFNRPIIDSDPSAHAEMVAIRAAAKSASNYRLPGSTLYVTLEPCSMCAGLIVHSRVARVVYGALEPKAGIVQSQGQFFSQGFLNHRVMFEGGVLAEECGAILSEFFKARRAKS
tr|B0KRE8|B0KRE8_PSEPG	MRPQIIDCSRDQEFMRLALALAAEGAALGEVPVGAVLVQHGQVIGQGFNRPIIDSDPSAHAEMVAIRAAAKAASNYRLPGSTLYVTLEPCSMCAGLIVHSRVMRVVFGALEPKAGIVQSQGQFFGQGFLNHRVIVEGGVLAEACGQILSDFFKARRAKG
tr|F8FYJ2|F8FYJ2_PSEP6	MRPQIIDRSRDQEFMRLALALAAEGAAMGEVPVGAVLVQHGQVIGQGFNRPIIDSDPSAHAEMVAIRAAAKSASNYRLPGSTLYVTLEPCSMCAGLIVHSRVMRVVFGALEPKAGIVQSQGQFFGQGFLNHRVMVEGGVLAEECGQILSDFFKARRAKS
tr|A5VZC7|A5VZC7_PSEP1	MRPQIIDRSRDQEFMRLALALAAEGAALGEVPVGAVLVQHGQVIGQGFNRPIIDSDPSAHAEMVAIRAAARSASNYRLPGSTLYVTLEPCSMCAGLIVHSRVMRVVFGALEPKAGIVQSQGQFFGQGFLNHRVMVEGGVLAQECGQILSDFFKARRAKA
tr|L0GJ79|L0GJ79_PSEST	MRKPLIIDRSQDERFMREALALAALGAALGEVPVGAVLVQDGQIIGRGFNCPISRHDPSAHAEMVAVRDAAQAVENYRLPGSTLYVTLEPCSMCAGLIVHSRVQRVVYGATEPKAGVVVSRGQFFEQGFLNHRVLVEGGVLAEECGTVLSEFFRQRRQKG
tr|C3K6Z2|C3K6Z2_PSEFS	MMRQFRPTAIIDRSRDQDFMREALVLAAQGAALGEVPVGAVLVQDGEIIGRGFNCPISGNDPSAHAEMVAIRAAAQAISNYRLVGSTLYVTLEPCSMCAGLIVHSRIARVVYGALEPKAGIVQSQGQFFTQGFLNHRVVFEGGVLAQECGTVLSEFFRARRAKPQA
tr|G8QAC9|G8QAC9_PSEF3	MRQIRPARIIDRSRDQDFMREALALAAQGAALGEVPVGAVLVQDGEIIGRGFNCPISGHDPSAHAEMVAIRAAAQAVSNYRLPGSTLYVTLEPCSMCAGLIVHSRIARVVYGALEPKAGIVQSQGQFFSQGFLNHRVMYEGGVLAEECSTVLSEFFKARRAKPSD
tr|F2KCM0|F2KCM0_PSEBN	MRQIRPARIIDRSRDQDFMREALALAAQGAALGEVPVGAVLVQDGEIIGRGFNCPISGHDPSAHAEMVAIRAAAQAVSNYRLPGSTLYVTLEPCSMCAGLIVHSRIARVVYGALEPKAGIVQSQGQFFSQGFLNHRVMYEGGVLAEECSTVLSEFFKARRAKPSD
tr|Q3K7D3|Q3K7D3_PSEPF	MRQIRPAAIIDRSRDRDFMREALELAAQGAALGEVPVGAVLVQDGEIIGRGFNCPISTSDPSAHAEMVAIRAAAQAVDNYRLPGSTLYVTLEPCSMCAGLIVHSRVSRVVFGALEPKAGIVQSQGQFFTQGFLNHRVLYEGGVLAEECGAVLTEFFRARRAKPAD
tr|Q4K6X5|Q4K6X5_PSEF5	MRQIRPAPIIDRSRDQDFMREALALAAQGAALGEVPVGAVLVLDGQVIGRGYNCPISGSDPSAHAEMVAIREAAQAVSNYRLPGSTLYVTLEPCSMCAGLIVHSRIARVVYGALEPKAGIVQSQGQFFTQGFLNHRVLYEGGVLAEECGTVLSEFFKARRAR
tr|Q4ZX04|Q4ZX04_PSEU2	MRQPQIIDRSKDQDFMREALALAAQGALLGEVPVGAVVVQNGEIIGRGYNCPISGSDPSAHAEMVAIRDAAKALDNYRLPGSTLYVTLEPCSMCAGLIVHSRVARVVYGALEPKAGIVQSQGQFFSQAFLNHRVLFEGGVLGEECGTMLSEFFRMRRAAKDADKGQGNV
tr|Q48LX5|Q48LX5_PSE14	MRQPQIIDRSKDQDFMREALALAAQGALLGEVPVGAVVVQNGEIIGRGYNCPISASDPSAHAEMVAIRDAARALDNYRLPGSTLYVTLEPCSMCAGLIVHSRVARVVYGALEPKAGIVQSQGQFFSQGFLNHRVLFEGGVLSEECGAMLSEFFRMRRAAKDADKNQGGV
tr|C1DDZ9|C1DDZ9_AZOVD	MKIPQIIDRSQDEHFMREALVLAAEGAGLGEVPVGAVLVRGGEIVGRGFNCPISRRDPSAHAEMVAIRAAAAALDNYRLPGSTLYVTLEPCSMCAGLIVHARVARVVFGASEPRAGVAVSRGDFFAQDFLNHRVLIEGGLLAEECGAILKAFFRARRG
tr|A4XXV3|A4XXV3_PSEMY	MKRPQIIDRSRDEHFMRLALVQARLGAEQGEVPVGAVLVQDGEVVGQGFNCPILRHDPSAHAEMVAIRAAAQSVQNYRLPGSTLYVTLEPCSMCAGLIVHARIARVVYAASEPRAGVAISQGQFFDQGFLNHRVLVEGGLLAEESGALLKDFFKARRG
tr|F6AFA4|F6AFA4_PSEF1	MIIDRSRDERFMREALELAAQGAARGEVPVGAVLVQDGEVIGRGFNCPISTSDPSAHAEMVAIRAAAQAIANYRLPGSTLYVTLEPCAMCAGLIVHSRVQRVVFGASEPRAGMAVSRGQFFDQAFLNHRVRVEGGVLAEECGEVLKAFFKARRG
tr|Q1I5L2|Q1I5L2_PSEE4	MRLALELAAQGAALGEVPVGAVLVQHGQVIGQGFNRPIIDSDPSAHAEMVAIRAAAKSASNYRLPGSTLYVTLEPCSMCAGLIVHSRVARVVYGALEPKAGIVQSQGQFFSQGFLNHRVMFEGGVLAQECGAILSEFFKARRAKG
tr|A4VNU5|A4VNU5_PSEU5	MREALALAAQGAALGEVPVGAVLVHEGQIVGRGFNCPISRHDPSAHAEMVAIRAAAQALQNYRLPGSTLYVTLEPCSMCAGLIVHSRVQRVVYGATEPKAGVVVSRGQFFDQGFLNHRVLVEGGVLAEECGAVLSEFFRQRRQKG
tr|E1VLW7|E1VLW7_9GAMM	MANQELTEDSVATQFSAEDRRWMERALALARQGAEAGEVPVGAVVVRDGEAIGEGFNCPIGTHDPTAHAEICALRAAGRAIENYRLAGATLYVSLEPCAMCAGAIVHARIDRVVYAAMEPKAGAVASTQNFFEQPQLNYRVKAEGGLLNQEAGEQLRTFFKDRRRTKKAQV
tr|W0DMZ9|W0DMZ9_9GAMM	MFETGIAQVDTGTDRDWMALALQEAQAGARAGEVPVGAVLVLGGVCLARGHNAPIGEHDPTAHAEVRVIRQAARILRNYRLPGTTLYVTLEPCPMCVGAMIHARIARLVFGASDPRTGAAGSALDLVTHPSHNHRIAVTGGVLAEQAGEQLRAFFRARRGS
tr|B8GPF7|B8GPF7_THISH	MTDKLSKPSDEDQHWMRHALELAARAEAAGEVPVGAVLVRDGELLGEGCNGPIAAHDPTAHAEIAALRAAAARVGNYRLPGATLYVTLEPCPMCVGAMIHARVARLVYGAADPKTGAVGGALDLLGHPSHNHRIEVTGGVLAETCAEQLRAFFRTRRQSRTQ
tr|L0H1M3|L0H1M3_9GAMM	MLGEVGAEDAAERFMGRALELAARAAAAGEVPVGAVLVRDGVILGEGWNCPIGGHDPTAHAEIVALRAAARAAGNYRLPGTTLYVTLEPCPMCAAAIIHARVAHVVFGATDPKGGACGSVFDLLPSDGRFNHRATCTGGVLAETCGAILRDFFRARR
tr|W0E1G3|W0E1G3_MARPU	MEPAVDSPDEYWIRHALRLAERAAQQGEVPVGAVVVRDGQCIGEGWNRPIADSDPSAHAEIQALRDAGRRLANYRLPETTLYVTLEPCVMCAGAIIHARVGAVVYGATDPKAGACGSVFDLLPSDARFNHRTECRGGVLAADCGELLRDFFRTRRRAARAARAARDALRP
tr|D3RQ04|D3RQ04_ALLVD	MSDTFADADVHWMRHALELARCAAEEGEVPVGAVLVREGEILGEGWNRPIIRHDPSAHAEIQALRDAGRRVGNYRLPGSILYVTLEPCVMCAGAIVHARVAQVIYGAPDPKAGACGSVFDLLPSDGRFNHRTEVRGGLLAEDCGEVLRAFFRARRTRPASVQAATA
tr|B1XTX7|B1XTX7_POLNS	MTQAALDQQYMRMAIEQAQLAAQAGEVPVGAVLVKDGQVIAKAFNKPIANHDPSAHAEMLALREAALAQENYRIPGSTLYVTLEPCAMCSGAMLHARIDRVVFGAPDPKTGAAGSVLDLFASKQINHQTSVEGGIMSEECGQLLRDFFKRRR
tr|A4SYR6|A4SYR6_POLAQ	MSQAELDQQFMQQAIEQAKLAALAGEVPVGAVVVRDGKVISSAFNKPISTHDPSAHAEMLALRAAAQSEENYRLPGTTLYVTLEPCVMCSGAMLHARLDRVVYGAADPKTGAAGSVFDVFSSKQINHQTSVEGGVMGEECGQLLRNFFKERR
tr|D7DJQ7|D7DJQ7_METV0	MTEHSINLDQQTADEHYMQIALALAQEAAAAGEVPVGAIIVKDGVVIGRGGNSPIDTHDPTAHAEIAALRDAAKNLGNYRLVGCSLYVTLEPCAMCTGAIQHARIARLVYGANDPKTGACGSVVNLMAEPKLNHHTEVFSGELAKECGAMLSEFFKQRRLKK
tr|C6WUP0|C6WUP0_METML	MTTQSTDTTEQDQAFMNIALTLAKQAALAGEVPVGAIVVKDGVIIGRGSNAPITLHDPSAHAEIQAMRDAAQHLGNYRLVDCTLYVTLEPCAMCAGAIQHARIAKLVYGASDQKTGACGSVVNLMAEQKLNHHTTVASGLLADECGMMLSSFFSERRKQAKLRRQ
tr|Q1H080|Q1H080_METFK	MPASQEENTAADEDFMRIALQLAQEAALAGEVPVGAVVVKDGVVIGRGSNAPIAYHDPSAHAEIRAMRDAAARLGNYRLTGCALYVTLEPCAMCAGAIQHARIARLVFGAHDYKTGACGSVIDLMAEERLNHHTLVKSGVLVQECSATLTQFFAERRRQQKVEKSGSN
tr|A4G4W6|A4G4W6_HERAR	MADARQDVTQDEIWMRQALDQAHNAWALGEVPVGAVVVKDGQVIATGFNQPIGTHDPTAHAEIMALRAAATILGNYRLPGCELYVTLEPCVMCSGAMMHARLARVVFGASDPKTGACGSIVNLFEQNQLNHHTQLTGGLMAQECGALLKDFFAERRKAAQAAKLDDSSSI
tr|A6SZK1|A6SZK1_JANMA	MQDAIFMRQALDQARNAWTLGEVPVGAVVVKDGEVIATGFNQPIGTHDPTAHAEIMALRAAASILGNYRLPGCELFVTLEPCVMCSGAMMHARLARVVFGAPDPKTGACGSVVNLFEQNQLNHHTQFIGGVLADECSALLKDFFAERRKAAKSIPSDSD
tr|G0AB82|G0AB82_COLFT	MTRDAIYMRQAISQARNAWALGEVPVGALIVKDGQIIATGFNQPIGNHDPTAHAEIMALRAAAAILGNYRLPGCEMYVTLEPCAMCAGAMMHARLARVVFGANDPKTGACGSVLNLFEQEQLNHHTELTAGVLAEECGTLLKEFFAERRQAQQKQS
tr|D8IU49|D8IU49_HERSS	MDAPCTVPSASSAAGEADLLHMRAALEQARHAWALGEVPVGAVVVKDGVVIATGFNQPIGKHDPTAHAEIMALRRAAEILGNYRLPGCELYVTLEPCVMCSGAMMHARLARVVFGAADPKTGACGSVLNLFEQDQLNHHTALLGGVMAEECGQLLKDFFAMRREQLKQQRLQAAAGEGSQENGAA
tr|Q3SJI8|Q3SJI8_THIDA	MRAALELAAEGAAAGEVPVGALVVCGGEIVGRGYNRPISSFDPTAHAEVMALRDAAARLGNYRLVGCTLYVTMEPCVMCAGAILHARIARVVYGAREYKTGAHGSIVDVFAEPRLNFHCEVEGGVLADECAATISGFFEARRLEKKKETTQ
tr|D5CTD3|D5CTD3_SIDLE	MRAALDLARQAAQAGEVPVGAVVVRDGLIIGHGCNAPISRHDPSAHAEIAALRDAAQHIGNYRLVDCELFVTLEPCVMCVGAMFHARIARVVFGAQDPKTGAAGSVFNLFNETRLNHHARIHGGVLAEECGKVLSDFFAMRRAQQKAQ
tr|Q47DZ0|Q47DZ0_DECAR	MREAISLARAAECLGEVPVGAVVVLNGEIVGRGFNSPIGESDPTAHAEIAALRDAARVLGNYRLPGCELFVTLEPCAMCAGAIMHSRISRVIYGARDPKTGVHGSVVDLFGVERLNHHATVEGGVLAEECSTLLSGFFASRRKKSQ
tr|G8QPB0|G8QPB0_AZOOP	MTDEFFMREALSQAVAAGCLGEVPVGAVVVREGVIVGRGFNSPIGDSDPTAHAEVAALRDAARNLGNYRLPGCELFVTLEPCAMCAGAIMHSRIARVVYGARDPKTGVHASVLDLFAVDQLNHHTEIVGGVLADECGQLLSRFFAERRKAAKA
tr|C7RR83|C7RR83_ACCPU	MDDEYFMREALSLAQAAECLGEVPVGALVVRDGVIVGRGFNSPIGEHDPTAHAEIAALRDAARTLRNYRLPGCELFVTLEPCAMCAGAMLQARLARLVYGARDPKTGVHGSVVDLFAVGRLNHHTQVVGGVLAAECGRLLSDFFAARRRGRSE
tr|Q5P0G9|Q5P0G9_AROAE	MSDEDFMRAALEQARMAGACDEVPVGAVVVLDGEIVGRGFNQPIRRHDPSAHAEVMALRDAGERLGNYRFPGCELFVTLEPCAMCSGAIMHARVARVVFGARDPRTGVAGSIIDLFAERRLNHHAEVAGGVLADECGRLLSGFFAARRGRTLIA
tr|A1K5V0|A1K5V0_AZOSB	MKDEMFMRAALEQAHLAGACDEVPVGAVVVCEGEIVGRGFNQPIGRHDPTAHAEVMALRDAAARLGNYRLPGCELYVTLEPCVMCSGAIMHARIARVVYGARDPKTGVAGSVIDLYAEGRLNHHASIEGGLLAEECGGLLSSFFAARRRRTSVA
tr|C4K9N5|C4K9N5_THASP	MNDEDYMRAALEQARAAGAADEVPVGAVVVCGGEIVGRGFNQPIGRHDPTAHAEIMALRDAAAHLGNYRLPGCELYVTLEPCAMCSGAIMHARIARVVFGARDPKTGVAGSVLDLFAEPRLNHHATIEGGLLADECGRMLSSFFAARRGRTLVA
tr|Q0AIG0|Q0AIG0_NITEC	MKVQVIRVPVQAEDEYFMRQALDLARVAGDSGEVPVGAVVVRNSQIAGYGYNCPVTLMDPTAHAEIMALRDAANKLGNYRLPECTLYVTLEPCVMCIGSMFHARIKRLVYAAEDPKTGVCGSLLDLPADTRLNHHLVVSQGVLADEASTLLKQFFIIRRSTKERDTP
tr|Q82X58|Q82X58_NITEU	MKIQGVRVPVQTEDEYFMRQALDLARVAGAAGEVPVGAVMVRESRIVGCGHNCPVTTVDPTAHAEIRALRDAASRVGNYRLPGCTLYVTLEPCVMCIGAMFHARITRLVYAANDPKTGVCGSLLDLPADTRLNHHLMVSQGVLADEAGTLLKQFFIAKRGIKERNTS
tr|F8GIN0|F8GIN0_NITSI	MTLETDTDKHFMQVALELAQQAQASGEVPVGAVVVQNGIIVGRGHNRPITAADPTAHAEIMAMRDAGSNLVNYRLQDCTLYVTLEPCVMCIGAIFHARIQRLVYAATDPKTGACGSVIDLPAETRLNHHLQVEAGVLAPEASALLKQFFAQRRKTAGRSNHEN
tr|F9ZKE6|F9ZKE6_9PROT	MQAALELALQAQECGEVPVGAVVVQHGVIVGRGYNRPISTADPSAHAEIMAMRDAGGHMANYRLLDCVLYVTLEPCVMCIGAIFHARIQRLVYAAADPKTGACGSVLDLPAETRLNHHLLVDAGIMAPEAGTLLRQFFAQRRHAAQRNIHEN
tr|Q2Y9P3|Q2Y9P3_NITMU	MNSSDAGFMHVALELSAQAEQAGEVPVGAIVVRNGTIVGRGYNCPISTSDPTAHAEVMALRDAGRHLGNYRLGDCTLYVTLEPCAMCMGAIFHARIARLVYGAADPKTGACGSVINLSAELRLNHHLQVTRGVLAEEGGYKLKQFFAKRREARTTNKEEIDEN
tr|Q0VRC9|Q0VRC9_ALCBS	MDDQDWMQQALMLARQAADQGEVPVGALVVRGGQLLGQGYNQPITANDPSAHAEIIAMRSASLAEKNYRLSGCTLYVTLEPCTMCFGAMVHARIGRLVYGASEPRAGVCESQLQLPSVDFYNHRVEVEKGVLAEESAMLLKRFFADRRKRPR
tr|E1V7Z1|E1V7Z1_HALED	MRSDEYYMHRAMDQARRAEAAGEVPVGAVVVDRAGEIVGSGFNAPVSDHDPSAHAEIRALRDAGTRLGNYRLDGCTLFVTLEPCLMCTGAIIHARLARVVYGAAEPRSGMVESRANLFAQPWYNHRVEVVGGVLAPRIAKHLKAFFAERRDTAEP
tr|Q1QZB2|Q1QZB2_CHRSD	MRSDTFYMHRALDQAHRALEAGEVPVGAVVVARDGDIVGTGFNAPVSSHDPSAHAEVRALRDAAERLGNYRLEGCTLFVTLEPCLMCTGAIIHARVARVVYAAAEPRSGMVESRANLFAQPWFNHRVEVEGGVLASRATHLLKAFFAARRE
tr|Q1IQ63|Q1IQ63_KORVE	MSDELFMEEALREAARAQASGEVPIGAVVVYQDKIIGRGWNRPAFECDPTAHAEIIAIREAGRELGNYRLTDCELFVTLEPCAMCAGAITHARIRRLIYAADDPKAGAVKSALQVLNHPALNHQVEITSGVLAGRAMEMLQAFFRDKRARQT
tr|E3HJ18|E3HJ18_ACHXA	MAAVQPWTAQDASFMELALQEAQAAYDIGEVPVGALVVSAQGDILGRGYNRTIIDHDPTAHAEIVALRGAARALENYRLPGITVYVTLEPCVMCIGAMLHARLARVVFGAYDPKTGACGSVLDVGSVPKLNHHTSVTGGVLAEPCGELLRRFFRERRSKESAA
tr|A0A0H3LNQ9|A0A0H3LNQ9_BORBR	MADALVSETDPCVADDARLMALALEQAQEAARLGEVPVGAVVVDAQGEVLGAGYNRTIIDRDPTAHAEIVALRAAARRLDNYRLPGVSLYVTLEPCVMCIGAMLHARLARVVYGARDPKTGACGSVLDVGAVGQLNHHTTITGGVLAEPCGELLRGFFRARRAKESPV
tr|Q2KZY4|Q2KZY4_BORA1	VVDADEIYMHMALEQARLAYDQGEVPVGAVVVDGEGRVLGAGYNRTILDSDPTAHAEVMALRAASRHLANYRLPGLTLYVTLEPCVMCIGAMLHARLTRVVFGAHDPKTGACGSVLDVGAVAQLNHHTTVVGGVLAPPCGDLLRAFFRERRKKEIPA
tr|F4GRE2|F4GRE2_PUSST	MRLALEQAELAYAAGEVPVGAVVLDAQGQLIGAGSNRTIGAHDPTGHAEIVALRAAAAHVRNYRLPGASLYVTLEPCAMCMGAMLHARLARVVYGAVDPKTGACGSVLSVHTVPQLNHQTAVEGGVLAEECGELLRRFFRERRAQAKTAPAA
tr|Q6ANA6|Q6ANA6_DESPS	MEDREIEARDALWMGYALDEAARAGANGEVPVGAVLVQDGELIATGLNGMITHNDPSAHAEIVALRQAGQVLNNYRFPEATLYVTLEPCIMCMGAIIQARIKRLVFAAFDTKTGAAGSLYDIGRDGALNHRVEIMGGVLAETSAALLKAFFRDRRKKRKNGGLDKG
tr|Q0A9W7|Q0A9W7_ALKEH	MVGTDCGAVVWQPEDIRWMRRALALADQAEAAGEVPVGAVLVLDDREVAVGSNQPITARDPTAHAEVVALRRAGEVLGAYRLSGTTLYVTLEPCTMCIGAIIHARVKRVVFAASDPKTGACGSVFALADAPEHNHHPEVVGGLLATEAGDRLRRFFRARRRARR
tr|D6Z6R1|D6Z6R1_DESAT	MVNQLPGAPPAPKDTSLMHQALEAARAAAARGEVPVGALLIDRQGEILAVDGNRTIGDHDPSGHAEIVVLRRAAARIGNHRLTGTTLYVTLEPCLMCVGVMIQARIERLVFGANDPKAGAVVSLYRLAADPRLNHRLQVTAGVLARDAGQLLRDFFRARRS
tr|D0KYE2|D0KYE2_HALNC	MKLPSSVDRQFIQQALDEANLAAADGEVPVGAVVVRQGKVIATGRNAPIRLNDPSAHAEILALRAAGMALANYRLDDCTLYVTLEPCPMCMAAISHARIARVVFAAPDPRAGACGGAIDLNRAPWHHHSVVVDTGPCEQEAAELLRHFFQEKR
tr|C1F7L7|C1F7L7_ACIC5	MGGRAGSKPAVSIMHDPQTELWMQAALAEARAAEAAGEVPVGAVAVVEGSILARGQNRVLRDVDPTAHAEMVVLRAAAEAIGNYRLTGCELYVTLEPCAMCAGAMVHARLARLVYGASDPKAGAAGSVLAVVNHPQLNHQMEITGGVLAEECGTLLREFFRARR
tr|I3ZFT8|I3ZFT8_TERRK	MQAAIAEAHAASADGEVPVGAVVLLDGEIIARGNNRVIRDSDPTAHAEIVAMRAAAQHLRNYRLSGCTLVVTLEPCSMCAGAILHARVARLIYAAADPKAGACGSVLEVMNHPKLNHRVEVTAGLLAEDCSTMLQQFFRARR
tr|E8V4W4|E8V4W4_TERSS	MTPEQEIAFMQAAIAEAQAAQAAGEVPVGAIVVSPTGEILSRGQNRVIRDHDPSGHAEMVALRAAGVALENYRLTGCSLYVTLEPCAMCAGAILHARIARLVYAAPDPKAGACGSALEVMNHPRLNHRCEVVAGVLADECSTLLQTFFRSRRAGPSTLLEESSASETNEAK
tr|F8G7W5|F8G7W5_FRAST	MPNCPDENIFYMRKAYEQALLAYDAGEVPIGAVLVKDDQIVAQNFNKTIMMNDPTAHAEILVLREAAKKLQNYRLVNTKLYVTLEPCIMCLGGLVQARVSELIYACCDTRVGAFSHEKLHQNKNINHSLKVTSGVMTEECSTLLRDFFKQKRN
tr|F4BIK8|F4BIK8_9GAMM	MSNYSNEDIFFMQKAYEQALLAHQAGEVPIGAVLVRDSQIIAENFNQTITLNDPTAHAEILVLRSAALEVGNYRLINTKLYVTLEPCIMCLGGLIQARVSELVYACDDSRVGAFSREKLHQNKNINHNLGVTAGVMADECAKLLKDFFKQRRN
tr|B0TVX6|B0TVX6_FRAP2	MQKAYEQALLAYKAGEVPIGAVLVKDNQIVAQDFNKTIMLNDPTAHAEILVLRQAAKELENYRLVNTKLYVTLEPCIMCLGGLIQARVSELVYACDDTRVGIFSREKLHQSKSINHNLKVTSGVMIEECSKLLRDFFKLRRS
tr|C7R5R7|C7R5R7_KANKD	MTDFTDFDQHCMQRAFDLASIAEEKGEVPVGAVLAKDGEIKTEGFNQPIFNHDPTAHAEMVVLRAAGQKLDNYRLVDTTLYVTLEPCAMCAMAMVHARVSRVVFATTDPRTGAAGSVLNILQNPSFNHQCVVESGLLQEDCSEQLKRFFRNKRAGKDNK
tr|Q5QWX2|Q5QWX2_IDILO	MQRALELAEQAQNADEVPVGAVLVMDDKIVGEGYNQVISLSDPSAHAEAQAIRSAGQAIDNYRLVNATLYVTLEPCAMCAGLITHARVKRLVFGATDPRTGATGTAIEVINHASMNHKVDVESGVLAEECGDILRRFFRARRKSAKANAK
tr|A1AXH1|A1AXH1_RUTMC	MGISAPTDAQWMTLAIEQAKQAQKVNEVPVGAILIQNNQLISSAYNQPISNNDPTAHAEIQLLRAAGKQLNNYRLYDTTLYVTLEPCTMCLGAIVHARVSYIVFGAYDQKSGVCGSCINLQNSQCFNHSINIQGGILADQCKDLLQQFFKSRRIDS
tr|A5CVV5|A5CVV5_VESOH	MGINTVAWMTLAIEQAKQAQQIGEIPVGAILIQNNQLIGGAHNQTILNNDPTAHAEIQLLRIAGKKLNNYRLSGTTLYVTLEPCTMCLGAIVHARISCIVFGAYDKKSGACGSCIDLLNNRCFNHLISIKSGILADQCKNLLQDFFKNKRKNT
tr|D3HJQ9|D3HJQ9_LEGLN	MNDQYWMRQAYEQALLAQTEGEVPVGAILVSNENQLLGAGRNLIQKSHDPSSHAEIQAIRQASQRLQNHRLLDTTLYVTLEPCAMCAGLMVHARISRLVFATRDFKSGAAGSVYNLLQGYPLNHKVQIDEGIMQAQCASLLSEFFKACR
tr|A0LM14|A0LM14_SYNFM	MAPLTDHDYFMGIALEEALAGREESEVPVGAVLAGPGGEVLARGHNRPIALCDPTAHAEILVLREAAAAAGNYRLPGSVLYVTLEPCAMCVGALLQARVRTLVFGAPDPKSGAAGSVVDLTKVDAFNHYVEVIGGIRMAECSELLKKFFLDRRLEGKP
tr|F8ACC9|F8ACC9_THEID	MDADIKFMKMALEEASLAAEDEEVPVGAVLVSEKGEILAKAHNKPISLCDPTAHAEILVLREASRKIGNYRLLGTTLYVTLEPCPMCAGALVYARVKRLVFGAFDPKAGACGSVYNIVNDARLNHRLEVLGGVLADEALALLKSFFKKKRRGARVVEGGGLESR
tr|A8ZTF1|A8ZTF1_DESOH	MELALVEAGKARDMDEVPVGAVLVSPDGKVLSADHNRPIAECDPSAHAEMLVIRRAARQAANYRLPNTTLYVTVEPCVMCMGAVIHARIGTVVFGVHDPKWGAAGSLYDFTKHSALNHSPAVVAGVCEDACRSILQAFFEQRRAKH
tr|C0QB48|C0QB48_DESAH	MNDLFYMKIALEEAEKAARMDEVPVGAVLVDGTGRILARTHNQPITLCDPTAHAEMLALRMGGEKTGNYRLPGATLYSTIEPCVMCMGAIIHARLSRIVYGACDPKWGAAGSLYNFAFDARLNHTLEIVPGVCKDEATEIIRGFFRNKRS
tr|A5EVF7|A5EVF7_DICNV	MNDVDFMRLALEQAQLAAEIGEIPIGAVLVYQQQVIAANFNRTISACDPSAHSEILVLREGAQRIKNYRLTEMALYVTVEPCVMCVGALIHARIEKLVFGAYNARGGACGSSFDLTRHAQLNHHINEVKGGVLAAECQLLLQQFFQKRRSRLGAEDA
tr|G2LH22|G2LH22_CHLTF	MNDESWMRLALEAAGTCLEVDEVPVGAVVVINGQLVAQAGNRVRTDCDPTAHAEIIALRAAARQVGNYRLTEATLYVTLEPCAMCAGALVQARIQRLVFGAADPKAGAVVSHFGLCTASVLNHRLLVTGGVLAEACGDLLRDFFRQRRNLTTE
tr|A0A654KJ48|A0A654KJ48_TAYEM	MPLNIADNKKFMQLALQNAEKAYKSGEVPVGAVLVGPNQDILGQGYNQVIGTSDSTAHAEIVALREANLSIQNYRLPSGCTMFVTLEPCIMCLGALIHARLEHLVIGSRDPKTGACGGRLSIHASDLNHHMHTTVGVLSEECSKILKDFFREKRIDKDVGNE
tr|G4Q9G3|G4Q9G3_TAYAM	MYSNQLFMRIALQNAKKAFEHGEVPVGAVIVGPNNEIVGQGFNQVISKADSTAHAEIIALREANKFYKNYRLPKGSSLYVTLEPCIMCLGALLHARLENLIIGTRDYKTGACGGKLSIHSSDLNHHMNTSVGVMAEECSEILKKFFRERRIVKDI
tr|F6DBC2|F6DBC2_THICA	MKVAIDNRQDLVGLTCPVGLDQPEQDEFWMQKALALADYAQQQGEVPVGALVVLKQQCISVGYNQSIALHDPTAHAEIMALRQAGQVMQNYRLPAAELYVTLEPCAMCATALVHARIARLIYGASDPKSGAVGSQINLAQCAFLNHQFEVVQGVLGEQASLQLSAFFKQRRLVKKQQA
tr|W0DSS7|W0DSS7_9GAMM	MVQAEQDVFWMQQALALADYAQQQGEVPVGALAVLDQQCVGLGFNQSILTHDPTAHAEIVALRHAGITFQNYRLPGVTFYVTLEPCAMCATALVHARIARLVYGATDPKSGAVGSRINLAASDFLNHQYQVVNGVCAEQASALLSNFFKQRRALKKLK
tr|F2NG97|F2NG97_DESAR	MKTSQPQLNDPTLIDQEAIDQAYMCLAIGEAKKASSLQEVPVGAVVIDKAGKIIGQGHNQPIASHDPSAHAEIVALRQASACSRNYRLPDCTMYVTLEPCIMCIGAVLQARLRRLVYGADDPKGGACVSLYRLPEDTRLNHRLEVVRGVCEAECRTLLQEFFRRRRL
tr|H8L2N3|H8L2N3_FRAAD	MHPCGGWRDAAWNGAMHEPLQVTAPAWTADDQAWMRRALALAEHARDAEQEVPVGAVLVRDGQLLGMGWNRNIILHDPTAHAEIQALRAAGEAVGNHRFNDATLYVTLEPCAMCAMAMVHARLARVVYAAADPKTGAAGSVFDLLGSDRHNHRIVVEGGLLADEASVMLRDFFRARRRKSVPAAPSQALDGDEA
tr|M4NDP8|M4NDP8_9GAMM	MFKPQCIEMTDEVIGSSGEFSAADVQYMQRALQLAKHARDAENEVPVGAVLVQGGKIVGLGWNRNITLHDPTAHAEIMAMRAAGEKLANHRLSGATLYVTLEPCSMCAMAMIHARLGRVVYAAADPKTGAAGSVFDTLQDARHNHRIEVVGGLLAEESAGMLREFFRARR
tr|G7UVW6|G7UVW6_PSEUP	MHQVPPSPTGAVALPANCQDDARWMRRALELADLAQHAHDEIPVGAVLLDAAGKVIGEGGNRNRCDHDPTAHAEIVALRQGGVQLRNHRLVGCTLYVTLEPCAMCAMAMVHARLARVVYAAADPKTGAAGSVFDLLADARHNHRVQVTGGVLADEAGRRLTNYFRSKRGRPPLE
tr|G0CFJ5|G0CFJ5_XANCA	MSVSPDHHAQEAHLQIDQQWMTHALRLAERAERDYDEIPVGAVLVGPTGALLGEGWNFNIASHDPSAHAEIMAMREGGRRLANHRLIGCTLYVTLEPCAMCAMAMIHARIARVVFAASDPKTGACGSVFDLLADPRHNHRVQVSGGVLAAEAGLRLTNYFRAKRGKPPLVP
tr|Q8P8S0|Q8P8S0_XANCP	MSVSPDHHAQDAHLQIDQQWMTHALRLAERAERDYDEIPVGAVLVDPTGALLGEGWNFNIASHDPSAHAEIMAMREGGRRLANHRLIGCTLYVTLEPCAMCAMAMIHARIARVVFAASDPKTGACGSVFDLLADPRHNHRVQVSGGVLAAEAGLRLTNYFRAKRGKPPLVP
tr|Q5H0Q9|Q5H0Q9_XANOR	MRLPAEPIDAPHAAIDVHWMQHALHLAECAERDHDEIPVGALIVGAEGNVLGEGWNFNIASHDPSAHAEIVAMRDAGRRLSNHRLIGCTLYVTLEPCAMCAMAMIHARIARVVFAASDPKTGACGSVFDLLADPRHNHRVRVCGGVLAAEASLRLTNYFRAKRGKPPLAP
tr|Q8PKW9|Q8PKW9_XANAC	MPTDAPTDTPHAAIDVHWMQHALQLAERAERDYDEIPVGAVLVDAQGNVLGEGWNFNIASHDPSAHAEIVAMREAGRRLANHRLIGCTLYVTLEPCAMCAMAMIHARIARVVFAASDPKTGACGSVFDLLADPRHNHRVQVCGGVLAAQASLRLTNYFRAKRGKPPLAP
tr|Q9PEL6|Q9PEL6_XYLFA	MTATPPPPALPEHIHWMRHALTLAHRAATEFDEIPVGAVLISPEGTLLGEGWNYNITSHDPSAHAEIMALRAAGHQLRNHRMPGCTLYVTLEPCLMCAMAIIHARIAHLIYAAADPKTGACGSTFDILNDPRHNHHVHVYGGLLAEEASRRLTNYFRTKRGQPPLPQ
tr|B4SMR8|B4SMR8_STRM5	MTDALGVPVHDTDEHWMRHALALAERAQREFDEIPVGAVLVSADGQLLGEGWNLNIASHDPSAHAEIVAMRSGGKLLANHRLLGSTLYVTLEPCAMCAMAIVHARVARLVYGASDPKTGACGSVFDLLGDGRHNHRVEIHGGVLAKEASMRLTNYFRTKRGKPPLLLEDHAGEG
tr|C1DBU3|C1DBU3_LARHH	MRQAILLAQEAAAAGEVPVGALVVLEGKVIGRGANAPIGRHDPTAHAEIAALRAAAERAGNYRLPGAELYVTLEPCAMCAGAIQHARIARVVFGASDAKTGAAGSVVDLFAEPRLNHHAEVCGGLLADECAAVLSGFFRDRRAAHRAARQTRTDLSHADPHCACRPTPDAV
tr|E0RZW3|E0RZW3_BUTPB	MNLNMQMKPKALGRISTKGLTQEEIQDIKFMKAAITQARKAYVLGEVPIGCVIVYEGKIIGRGYNRRNTDKTTLAHAEITAIKRAGKVIGDWRLEGCKLYVTLEPCQMCAGAIVQARIPEVIMAAENPKAGCAGSVLDILNNPGFNHQVQVKRGVLKDECAKMLKEFFVELRARNKAEKELKSSQGLDEN
tr|C4Z4W6|C4Z4W6_EUBE2	MEDNLVDNTQVDFEKDDYRYMKQAITQAKKAYKLNEVPIGCVIVYEGKVIGRGYNRRNTDKTSLGHAEITAIKKASRYMNDWRLENCTLYVTLEPCQMCAGAIVQARIPRVVIGSMNPKAGCAGSILNILQIPTFNHQCEITKGVCEEECSEMLTTFFKELRKSKKKNTTVTTDGE
tr|C4ZB31|C4ZB31_AGARV	MEQTNMTQDEKYMKQAIKQAKKAYALDEVPIGCVIVAGDKIIARGYNRRNTDKNPLAHAELSAIRKASKKTGDWRLEECTMYVTLEPCQMCAGAIVQARIPRVVIGAMNPKAGCAGSIINLLQMQQFNHQVQTDIGICGDECSTMLSTFFKELRKKRKLQGQ
tr|G2T4L9|G2T4L9_ROSHA	MTQEEKYMKAAIREAKKAYALEEVPIGCVIVQNDRIIARGYNRRNTEGNTLAHAELTAIKKASKKTGDWRLEDCTMYVTLEPCQMCAGAIVQSRMKKVVIGSMNPKAGCAGSVLNLLQMAQFNHQVEIERGVLEEECSTMLSGFFRELRDKKKRLRENV
tr|A9KL91|A9KL91_LACP7	MDEKIKYMKAAIVQAKKAALIGEVPIGCVIVYDNKIIARGYNKRNTKKTTLAHAEILAIEKASRYLNDWRLEGCTMYVTLEPCQMCSGAIVQSRMDRVVIGSMNPKAGCAGSILNLLQMEQFNHQVELETGVMQEECTKLLQDFFVMLREQKKREKESKKL
tr|D9R1S4|D9R1S4_CLOSW	MTIDEKYMRAAIRQAEKAGAMGEVPIGCVIVYEDKIIARGYNRRTIDKNVLSHAEINAIRKACRKVGDWRLEGCTMYVTLEPCPMCAGAIVQARIPKVIMGCMNAKAGCAGSVLDLFHQDGLNHQVETESGVLGDECSRLMKDFFKALREKSKKKPEGISFITP
tr|F2JRE9|F2JRE9_CELLD	MEKDIEFMKQALIEAEKAFTLDEAPIGAVIVYKEQVIGRGHNRRNTDKNALAHAEVMAINEACKHIKDWRLEECTIYITLEPCPMCSGAIVQARLPRVVFGARSPKAGFGGSVLNILQMDELNHRCEVVEGVCEEEASQLLKSYFKQMRQKNKIIGGELWQQIQDIRKQECLEIL
tr|A5GDS8|A5GDS8_GEOUR	MHTCIILPNKPTIIKSAVEKDDVWWMGSAIREAEKAAERGEVPIGAVIVRDGKIISRGYNLREGKQDPAAHAELIAIRKAAKKLGNWRLAGTTLYVTLEPCIMCMGAILLARVEKVVFGCYDPKGGAAGSLYDLSDDKRLNHRVTLVAGIRQAECAALLSGFFAALRAEKKRAKLQ
tr|B9M7X1|B9M7X1_GEODF	MAIERDDAFWMGKAIAQAEKAAARGEVPIGAVIVRDGKIIARGHNLREGMQDPSAHAELIAIRRGAKKNGNWRLLGTTLYVTLEPCLMCMGAILLARVEKVVFGCHDPKGGAAGSLYNLSDDSRLNHRVTLVSGIREAECAALLSDFFAALRREKKQNKRE
tr|B3E9U2|B3E9U2_GEOLS	MQRTHDYWMDKAIAEARKAEVIAEVPIGCVIVQNNRIIARAHNLREAKQDPAAHAELLAIRKAARKLGNWRLLETTLYVTLEPCLMCMGAILLARIPTVVFGCHDPKAGAAGSLYDLSNDPRLNHRFELVSGIRRQECSSMLSEFFAALRLKRRSDQ
tr|E8WQA0|E8WQA0_GEOS8	MKKNDHYWMGKAIDQARKAESIGEVPIGAVIVKDGAVIARGHNLRESKQDPAAHAELIAIRKAAKKLSSWRLTGATLYVTLEPCTMCMGAIILSRLDRVVFGSYDPKGGAAGSLFDFSDDKRLNHSVVLTPGVRGEETSSMLSCFFAKLRAQKKQEKLALPC
tr|B5ECT8|B5ECT8_GEOBB	MQRDDHYWMGKAIAQARRAEAIGEVPIGAVIVKDGVIIARGHNLRESNQDPAAHAEMIAIRKAAKKLASWRLTGATLYVTLEPCTMCMGAVILSRLDRVVFGSYDPKGGAAGSLYDLSDDKRLNHSVVLTPGVRGEETSSMLSGFFAELRAKKKSVNKSSPTSENS
tr|Q39PU5|Q39PU5_GEOMG	MVRRKAEGVRDDSYWMGKALREAEKAAARDEVPIGAVVVRNGAVIGRGHNLRENKQDPSAHAEMIAIRQAARRLGCWRLTGCVLYVTLEPCLMCMGAIILARFDRVVFGCHDPKGGAAGSLYDLSDDRRLNHRVELTSRVREEECSAILSGFFADLRTRKKKARRAPSAGI
tr|Q74H28|Q74H28_GEOSL	MSSLKKTPIRDDAYWMGKAIREAAKAAARDEVPIGAVIVRDGAVIGRGHNLREGSNDPSAHAEMIAIRQAARRSANWRLTGATLYVTLEPCLMCMGAIILARLERVVFGCYDPKGGAAGSLYDLSADPRLNHQVRLSPGVCQEECGTMLSDFFRDLRRRKKAKATPALFIDERKVPPEP
tr|A1ARA1|A1ARA1_PELPD	MPVMIVEKKSIARSHEYWMQRAIAEAGKARSRDEVPIGCVIVRDNRIIARGHNLRESSQDPSAHAEMIAIRKAARKLSSWRLLDTTLYVTLEPCTMCMGAIILSRIPRVVFGCLDPKGGAAGSLYDLSNDPRLNHRVELLPGVLERDCSSLLSGFFAELRRRRREARLSSAGELPGTPQGC
tr|Q3A7Q7|Q3A7Q7_PELCD	MQEALVEASAAARLGEVPVGAVVVKDGMIIGRGHNLRETSNDPTTHAEMIAIRQAAAAIDSWRLIGCTLYVTLEPCVMCMGAIILARIPRLVFGSRDPRVGAVGSIFDLSRDERFNHQVAVTEGVLALESSDMLSGFFRQLRAEKKSRKRKAADSEDQT
tr|B7GFF0|B7GFF0_ANOFW	MIYFIDDKKVREFQKMKNDEYYMHLAIEEAKKAEKIGEVPIGAVIVYNDQVIARAHNLRERDQRSIAHAELLAIDEACKKLGTWRLEQATLYVTLEPCAMCAGAIVLSRIKRVVFGASDPKGGCAGTLMNLLQEPRFNHQVEVVSGILGEQCGNMLSEFFRQLRQRKKEEKSSINSN
tr|N0ANW2|N0ANW2_9BACI	MEKNKEIDTFYMYEAIKEARKAEEIGEVPIGALIVLEGEVVARAYNLRETNQNALGHAELLAIDQACQKLGTWRLENATLYVTLEPCPMCAGAVILSRIARVVYGAKDPKGGCAGTFMNLPEDERFNHRSEVIPGVLEKECGELLTNFFKGIRERKKRDKKQNS
tr|D5D933|D5D933_BACMD	MLNDEKYMRLAIDEALKAKDKLEVPIGAVIVQNDEVVASAYNLRETEQRSVAHAELLAIDEACKKLRTWRLEDATLYVTLEPCPMCAGAIVLSRVKRVVFGAYDPKGGCAGTLLNLLKFEKFNHQAEVVGGMLEEECGSLLTTFFRELRQRKKAGK
tr|G8N010|G8N010_GEOTH	MNTDEYYMRLAMEEAKKAEQIGEVPIGAVIVQDGRVIARAHNLRETEQRAIAHAEILAIDEACRATGSWRLERATLYVTLEPCAMCAGAIVLSRIERVVFGAFDPKGGCAGTLMNLLQESRFNHQVKVVSGVLADECGSLLSQFFRRLREQKRNVGGSANENSVD
tr|A4IJ98|A4IJ98_GEOTN	MMNNDEYYMRLAIEEAKKAEQIGEVPIGAVIVQDGRVIARAHNLRETEQRAIAHAEILAIAEACQATGSWRLERATLYVTLEPCAMCAGAIVLSRIERVVFGASDPKGGCAGTLMNLLQESRFNHQADVTSGVLASECGSLLSDFFRRLRERKKNVGGSSN
tr|A0A654KJD5|A0A654KJD5_PARTC	MVNDEYYMRLAIEEAKQAEQIGEVPIGAIIVQGGNVIARAHNLRETAQRAIAHAEILAIDEACKKAGSWRLEDATLYVTLEPCAMCAGAIVLARIKRVVFGASDPKGGCAGTLMNLLQEGRFNHQAEVIGGVLQEECGQMLSNFFRKLREKKKNIGQRSSK
tr|C5D344|C5D344_GEOSW	MVNDEYYMRLAIEEAKKAEQIGEVPIGAIIVQDGHIIARAHNLRETEQRAIAHAEILAIDKACKEVGSWRLEDATLYVTLEPCAMCAGAIVLARIKRVVFGASDPKGGCAGTLMNLLQEGRFNHQAEVTSGILGEECGQMLSSFFRKLREKKKNIGQSSS
tr|G4NT14|G4NT14_BACPT	MTQDELYMKEAIKEAKKAEEKGEVPIGAVLVVNDEIIARAHNLRETEQRSIAHAEMLVIDEACKALGTWRLEGATLYVTLEPCPMCAGAVVLSRVEKVVFGAFDPKGGCSGTLMNLLQEERFNHQAEVVSGVLEEECGGMLSSFFRELRKKKKAFRKNLSE
tr|A0A0H3E5W5|A0A0H3E5W5_BACA1	MTKDEFYMLEAIKEAKKAEEIGEVPIGAVLVMNDDIVARAHNLRETEQRSIAHAEMLAIDEACRTLGTWRLEGASLYVTLEPCPMCAGAVVLSRVDRVVFGAFDPKGGCSGTLMNLLQEERFNHQAEVVSGVLEKECGQMLSDFFRNLRDKKKAARKNLSE
tr|A8FAE3|A8FAE3_BACP2	MTRDEQFMQEAISEALKAEQIGEVPIGAIIVVDDQIVSRAHNLRETEQRSIAHAELLAIDEACKTTESWRLEDAVLYVTLEPCPMCAGAIVLSRVKKVVFGAYDPKGGCAGTLMNLLDDERFNHQSEVIGGVLENECGELLSQFFRNLRQRKKQAKSK
tr|A9VN35|A9VN35_BACMK	MERDIYFMQLAIEEAKKAEAIQEVPIGAVIVLDGEVISVAHNLRETEQRSIAHAELLAIDEACKKLGTWRLEDATLYVTLEPCPMCAGGIVLSRIKRVVYGASDPKGGCAGTLMNLLTDERFNHQCEVVPGVLEEECGTLLTIFFRELRKKRKKVKKLEKSNGN
tr|B7IS36|B7IS36_BACC2	MEQDRDIYFMQLAIEEAKKAEEMQEVPIGAVIVLDGEVISVAHNLRETEQRSIAHAELLAIDEACKKLGTWRLEDATLYVTLEPCPMCAGGIVLSRVKRVVYGASDPKGGCAGTLMNLLTDERFNHQCEVVTGVLEEECGTLLTNFFRELRKKRKAIKKLEKSNGN
tr|Q73FI7|Q73FI7_BACC1	MERDQDIYFMQLAIEEAKKAEAIQEVPIGAVIVLNGEVISVAHNLRETEQRSIAHAELLAIDEACKKLGTWRLEDATLYVTLEPCPMCAGGIVLSRVKRVVYGASDPKGGCAGTLMNLLTDERFNHQCEVVAGVLEEECGTLLTNFFRALRKKRKAIKKLEKSKEN
tr|Q6HPZ3|Q6HPZ3_BACHK	MERDQDIYFMQLAIEEAKKAEAIQEVPIGAVIVLNGEVISAAHNLRETEQRSIAHAELLAIDEACKKLGTWRLEDATLYVTLEPCPMCAGGIVLSRVKRVVYGAGDPKGGCAGTLMNLLTDERFNHQCEVVAGVLEEECGTLLTNFFRELRKKRKAIKKLEKSNEN
tr|A0A0J1HJT5|A0A0J1HJT5_BACAN	MERDQDIYFMQLAIEEAKKAEAIQEVPIGAVIVLNGEVISAAHNLRETEQRSIAHAELLAIDEACKKLGTWRLEDATLYVTLEPCPMCAGGIVLSRVKRVVYGAGDPKGGCAGTLMNLLTDERFNHQCEVVAGVLEEECGTLLTNFFRELRKKRKAIKKLEKSNEN
tr|A7GJT4|A7GJT4_BACCN	MEQDMYFMKLAIEEAKKAEKIEEVPIGAVLVLDGKVISSAHNLRETEQRSIAHAELLAIDKACKALGTWRLEHATLYVTLEPCPMCAGGIVLSRVKRVVYGASDPKGGCAGTLMNLLTDERFNHQCEVVSGVMEEECGALLTSFFRELRRKRKEQKKIDNKTSC
tr|F7Z181|F7Z181_BACC6	MENRDEYYMRLAIQEAVKAQHLCEVPIGAVIVLDEKVIAAAHNLRETTQRAAAHAELLAIEKACEVIGSWRLENAELYVTLEPCPMCSGAVLQSRIKRVVYGAKDPKAGCAGTLMNLLEDGRFNHRSEVVSGVLETECGELLRSFFRSLREKKKKEKFVAEEDGKSPTN
tr|C4KZX5|C4KZX5_EXISA	MERDERFMQLAIEEAKKAEAIGEVPIGCVIVKGDQVIATGHNRRETDRLAAAHAEMIAIETANETLGNWRLEDCELYVTLEPCPMCAGAIVLSRVKRVIFGAHDPKGGCCGTLMNLVQDERFNHQAEVTENVLAEECGQLLTDFFRALRERKKQERLNQRGCNPID
tr|Q5HRI9|Q5HRI9_STAEQ	MKKNHDYMRLAINEAHKAKALGEVPIGAVIVKEDQVIARAHNLRETLQQPTAHAEHIAIERASEVVGSWRLEECTLYVTLEPCVMCAGTIIMSRIPKVVYGATDPKGGCSGSLMNLLEQPQFNHRAIVEKGILEEECAELLRSFFKEIREKKKAEKQGKIQKDINLLK
tr|Q49VA9|Q49VA9_STAS1	MTNHEFYMEVAIEEAKKAGNIGEVPIGAIIVKNDEIIARAHNLRESEQNPTAHAEHIAIQRAAAALGSWRLEGCTLYVTLEPCVMCAGSIVMSRIPSVIYGAKDPKGGCAGSLMNLLQEPRFNHRATVEFGILEESCSQLLTAFFKNIRKNKKFIRTADNTKK
tr|A0A0H3K778|A0A0H3K778_STAAE	MTNDIYFMTLAIEEAKKAAQLGEVPIGAIITKDDEVIARAHNLRETLQQPTAHAEHIAIERAAKVLGSWRLEGCTLYVTLEPCVMCAGTIVMSRIPRVVYGADDPKGGCSGSLMNLLQQSNFNHRAIVDKGVLKEACSTLLTTFFKNLRANKKSTN
tr|Q4L3N4|Q4L3N4_STAHJ	MANDEYYMKLAIEEAKKAQKLGEVPIGAIIVKNNEVIASAHNLRETAQLPTAHAEHIAIERASKVLGSWRLEGCTLYVTLEPCVMCAGAIVMSRIPKVVYGATDPKGGCSGSLMNLLEESQFNHRAEIVKGVLEQECGDLLRNFFRELRLKKSKTNK
tr|B9DKU7|B9DKU7_STACT	MATDENYMKLALEEAKKAERIGEVPIGAIVVKEGEVIARAHNLRETVQQPTAHAEHIAIEKAAEAVGSWRLEDCTLYVTLEPCVMCSGAIVMSRIPRVVYGASDPKGGCSGSLMDLLQEPRFNHRAEVVSGVLENECGAILKSFFKQLREKKKAAKNSD
tr|Q5WLZ8|Q5WLZ8_BACSK	MDQGTHEKWMNVALEEAAKAEEIGEVPIGAVIIKEGKLIASAYNLREANHSALAHAELLAIEQANKKLGAWRLEGCTLYVTLEPCPMCAGAIVQSRIPTVVYGAQDQKAGCAGTLMNLLQEQRFNHRCEVISGVLEEGCGEKLSAFFRKLRADQKRKKQDLQEGR
tr|Q9KGM5|Q9KGM5_BACHD	MQKDDLYYMREALVQADEAERLGEVPIGAVIVKDGVVVAKAYNLREINQQAIAHAELLAIEKACKALGTWRLTGCTLYVTLEPCPMCAGAIVQSRIERVVYGATDPKAGCAGTLMNLLNEERFNHQTIVESGVLEEECSQRLTAFFRKLRERKKRGSDT
tr|D3FQX2|D3FQX2_ALKPO	MAETHEDWMKLALREADAAEQIGEVPIGAVIVKDGEVIAAAHNRRECDHQAIAHAELLAIKEACDVLGSWRLSGCTLYVTLEPCPMCAGAIVQSRIDLVVYGAADPKAGCAGTLMNLLDDPRFNHRAEVISGCLETECGERLTAFFRKLRAKRKEAKRNGSS
tr|B1HS48|B1HS48_LYSSC	MDIFETDRLFMKQALEEAKKAAILGEVPIGAVLVYDGEIIARAHNLRETTQNATTHAELMVIQEACQKIGSWRLEKTTLYVTLEPCPMCAGAILQSRVPRVVYGARDIKAGCVDSLYRILNDARFNHECEVSEGILADECGQILTDFFRALRERKKAEKKTRQAAMTEKN
tr|Q8EU63|Q8EU63_OCEIH	MKDELSVSQDELFMAAAIREARRAWILNEVPIGAVIVHDGEIVGKGFNLRESMQATLTHAELLAMQEANNEIGSWRLEDCTLYVTLEPCPMCAGAIVQSRMKRVVYGAPDPKAGCAGTIMNLLNEPRFNHQVEVTSGVLEQQCSTILKEFFKELREKKSKDISTND
tr|E6TRL9|E6TRL9_BACCJ	MSLKQSKEDIFFMEQALVEAEKAMEIGEVPIGAIIVRDNVIIARGHNLREQQQMVTNHAELIAIQKACEEVGSWRLEDCTLYVTLEPCPMCAGAIVQSRMKRVVYGAADPKAGCCGSLMNLLDEPRLNHQVYVTSGLYEEESSRLLKDFFKKLRQKKKGTD
tr|Q927C2|Q927C2_LISIN	MEQDFFMQQALEEAKKAREIGEVPIGAVVVLDGEIIGRAHNLRETTQNAVTHAELLAIEDACKHQNSWRLSGAELYVTLEPCPMCSGAILLSRIDKVYYGAKDPKAGTAGSLMNLLQDDRFNHTCKVEAGLLEAESSAMLKSFFRELRKRKKKE
tr|G2Z985|G2Z985_LISIP	MERAFFMQQALEEAEKAREIGEVPIGAVVVLDGEIIGRAHNLRETSQNAVTHAELLAIQDACNHQKSWRLSGAELYVTLEPCPMCSGAILLSRITKVYYGAKDPKAGTAGSLMNLLQDDRFNHTCEVESGLMEAESSEMLKSFFQELRKRKKTDRS
tr|A0A0E0V0S9|A0A0E0V0S9_LISMM	MERAFFMQQALEEAEKAREIGEVPIGAVVVLDGEIIGRAHNLRETSQNAVTHAELLAIQDACKHQNSWRLSGAELYVTLEPCPMCSGAILLSRIEKVYYGAKDPKAGTAGSLMNLLQDDRFNHTCEVEAGLMEKESSEMLKSFFQDLRKRNKLNRS
tr|A0AM57|A0AM57_LISW6	MERAFFMQQALAEAEKAQEIGEVPIGAVVVLDGEIIGRAHNLRETSQNAVTHAELLAIQDACKHQNSWRLSGAELYVTLEPCPMCSGAILLSRIEKVYYGAKDPKAGTAGSLMNLLQDNRFNHTCEVEAGLMEVESSEMLKKFFQELRKRNKSNRT
tr|D3E799|D3E799_GEOS4	MISHSIDPLAVDNENHERWMREAIAEARKAEELGEVPIGAVIVRGDEIIGRGYNLRETTYDGTAHAEMVAIREASRHLGAWRLLDCRLYVTLEPCPMCAGAIVQSRVPQLIYGTGDPKAGCAGTLMNLLQEPRFNHRTHVVDGVLQEECASLLTQFFRRLRGKI
tr|L0EH96|L0EH96_THECK	MSFAEDDVRFMREAIEEAKKAKSLREVPIGAIIVKNGEIIGRGHNLRETMRDPTAHAEILAIRQASEHLNAWRLLDCTLYVTLEPCPMCAGAILQSRIARVVYGTDDPKAGCAGTLMNLLQDRRFNHRTEVISDVLRSECSELLTSFFRALRNRS
tr|C6CRS2|C6CRS2_PAESJ	MIREQEDQAWMQLAIEEAKKAEQIGEVPIGAILVKNGEVVGRGYNLRETNHDPTAHAEMVAIREACERLGAWRLLDCTLYVTLEPCPMCAGAIVQSRVKRVVYGTGDPKAGCAGTLMNLLQEPRFNHETELTSGVLQAECAELLTNFFRNLRNKRK
tr|C0ZH80|C0ZH80_BREBN	MIQENEHDYYMKQAMEEARKAAAIGEVPIGAVIVRDGEIVGRGYNLRETQKDPTLHAELIAIREASERLGGWRLIGCTLYVTLEPCPMCAGAIVQSRIEKVVYGARDPKAGCAGTLMNLLAEPRFNHQVPVIEGVLAEECGQMLKEFFRGLRKKRQPVQE
tr|H6NSS9|H6NSS9_9BACL	MEEEHVRFMRAAIEEARKAEAIREVPIGAVIVREGEIIGRGYNRRETDKDPLAHAELIAIREASEHLDAWRLLNCRLYVTLEPCPMCAGAIVQSRIVQVVYGTHDPKAGCAGTLMNLLQEERFNHRVDVVSGILQEECGSMLTDFFRRLRGKNKPGGHQ
tr|F8FH32|F8FH32_PAEMK	MEEEHVRFMRAAIEEARKAEAIREVPIGAVIVREGEIIGRGYNRRETDKDPLAHAELIAIREASEHLDAWRLLNCRLYVTLEPCPMCAGAIVQSRIVQVVYGTHDPKAGCAGTLMNLLQEERFNHRVDVVSGILQEECGSMLTDFFRRLRGKNKPGGHQ
tr|G7VVZ6|G7VVZ6_PAETH	MTTIDHAYWMKEAIQEAYKAEALGEVPIGAVIVKDNEIIGRGYNLRETDADPTAHAEMVAIRQASEHLGAWRLLDCRLYVTLEPCPMCAGAIVQSRVPYLIYGTTDPKAGCAGTLMNLLQEPRFNHCTEVISGVLQEECASLLTDFFRQLRQKRAAAKLFSPPSSS
tr|E3EEW3|E3EEW3_PAEPS	MTIMDHAYWMREAIQEAYKAEALGEVPIGAVIVKDNEIIGRGYNLRETDTDPTAHAEMVAIRQASEHLGAWRLLDCRLYVTLEPCPMCAGAIVQSRVPHLIYGTTDPKAGCAGTLMNLLQEPRFNHCTEVTSGVLQEECASMLTNFFRQLRQKRAAAKLSPPSSS
tr|B9E8N9|B9E8N9_MACCJ	MNHEIFMQMAIDEAKKAYKINEVPIGAVVIKHGEVIGRGHNLRESSQNPLMHAEVVAINEASKNIGSWRLEECVLYVTLEPCVMCSGAIVMSRIPTVVYGAHDAKGGCSGSLMNLLHESRFNHQATVIAGIKHEECSMLLKDFFKSLRNNKLLEKNKKLEE
tr|D6XV14|D6XV14_BACIE	MKTSQQLKDEAYMKEALTEADKAEAIGEVPIGAVIVKDDIIIARGYNERETKQRATGHAELVAIEEACRILKTWRLEGCTLYVTLEPCPMCAGAIVQSRIDRVVYGADDPKGGSCGTVVNLLDEPKFNHAPLVTSGTLKEEAADRLSSFFRALREARKQKKKEGIPHETESDFT
tr|G4L606|G4L606_TETHN	MKESFLTQEKKHFFMNEAIKEAHKALALAEVPIGAIVVLNDEIIGRGYNKRETSQDALSHAEVTAIKEACNSIDSWRLENAQLFVTLEPCPMCAGAILQSRIEEVYFGAFDPKAGACGSLINLLEDTRFNHWCYVESGVLMDPCASLLKDFFKDIRAKKQKKKEMLEKD
tr|Q832M0|Q832M0_ENTFA	MGKKETTLTQEEKEFFMREAIAEAKKAEGLAEVPIGAVIVRQGEIIGRGHNLREARQEATAHAEMYAIQEACRGIENWRLEETQLFVTLEPCPMCSGAMLLARIPEVYYGATDPKAGTAGTLMNLLEDERFNHVAYVEAGVLEEECRLLLVQFFKKLRAKKKEEKLLKNQKKD
tr|F4BL40|F4BL40_CARS1	MLTTEDKTYFMQEAIKEAHKAEEKLEVPIGAIVVLNGKIIGRGHNRREESNDATTHAEMLAIQEANRYLGNWRLEEAQLFVTLEPCPMCSGAMILSRVKELYYGASDPKGGTAGTLMNLLTDERFNHQVQIESSLLEQECGELLSTFFRELRKRKKEEKLQRKAKQLKQDDNQV
tr|B1I146|B1I146_DESAP	MNHVPDLAVHAGYMREALREAEKAYAKGEVPVGAVVVQDGTIIGRGHNLREADNDASAHAELLAMRQAAQVSGDWRLSGATVYVTMEPCPMCAGALVQFRVRRVVYGTADPKAGAAGSVVELLREPRFNHQVEVIPGVLEAECREIVQRFFRALRK
tr|A5D6B7|A5D6B7_PELTS	MAVVNHAGYMREALAEAKKAYGLGEVPVGAVVVRDGEIIGRGHNLRETLKDSTAHAEILAMREAARIVGDWRLNGTVLYSTIEPCAMCAGAIIQFRVATLVYGAADPKAGAAGSVIDVIGQPRFNHRVEVVSGVLEEECREIIQKFFRELREREET
tr|F6DL23|F6DL23_DESRL	MSHATYMREALLEAQRAADKGEVPIGAVVVAQGAIVGRGHDLRESLCDASAHAEILAMREAAKHLGDWRLNHATLYVTVEPCAMCAGAIVQFRVRRLVYGVPNPKAGSVDSILNIVHQPKFNHRVEVISGILEDECREIIQNFFKSLREK
tr|A4J0G6|A4J0G6_DESRM	MSHALFMREALIEAQKAAVKGEVPIGAVVVWKDEVIGRGYDLRESLCDASAHAEILAMRKAAKHLGDWRLNDATLYVTVEPCAMCAGAIVQFRINRLVYGAPNAKSGSVDTILNIVQEARFNHRVEVIAGILEDQCKEIIQNFFRELRKNK
tr|C8W001|C8W001_DESAS	MHTGFMRIALEEANKAYLKGEVPIGAVAVLGRQVIGRGHNLRESLNDSTAHAEMLALREAARFIGDWRLNEVILYSTIEPCAMCSGALVQFRVKLLVYGAPDVKFGAVDSGLDIVRQARFNHRVEVVSGVLADECREIMQRFFRELREKKKYNGEMAELV
tr|C9RAG2|C9RAG2_AMMDK	MREALSEAEKAYVRGEVPVGAVAVLNGEIIGRGHNLRETLKDATAHAEILALREAAKKIGDWRLEEVTLYTTLEPCPMCAGALIQFRVKRVVFGAFDPKAGAAGSVVDLLRDPRFNHQVEVVGGVLAEESGALLKRFFQELRMERRDGRVD
tr|Q2RMH4|Q2RMH4_MOOTA	MDHHFYMGEALDEARKAFDLGEVPIGAVIVAGGEIIARAGNRRETLADPTAHAEIIALRAAARVRGDWRLTGATLYVTLEPCPMCAGALVQARIRQLVYGAPDLRSGAVDSVVNLVENPHFDHQVEVIPGIREEECRELIKKFFQMRRDG
tr|Q3A8R6|Q3A8R6_CARHZ	MDHEKFMAEALKEAEKAALQGEVPVGAVVVYNGEIIGRGHNLRETFSDPTAHAEIVALKEAASKLKNWQLKDCTLYVTVEPCPMCAGAIYQARIKTLVYGAPDLKAGAVDTLFDLVRNPRLNHRVEVISGVLAAEASKIITDFFREKRNRGKF
tr|D5X8D2|D5X8D2_THEPJ	MICLNEKHIQYMQLALEEARAAFKLGEVPIGAVIVIGDDVVARAHNMKEQWKDATAHAELVAIKEAVQKLGHWRYLKDAALYVTIEPCPMCAGAMVQSRIEKVVYGAADPKAGAMGSLMNLAQDPRLNHRVEVVAGVLEEECSELMKEFFRRLRK
tr|A6TJA1|A6TJA1_ALKMQ	MEAYYMSLALEEAKKAYELGEVPIGAIILRENKVIAAAHNLRESHHDATAHAEIIAIQAACRRLGGWRLTNSTLFVTIEPCPMCAGAILQSRIDRVVIGAMDPKAGACGSIINLLNNNQFNHQTEIVTGVLEDECSQIMKDFFKSLRQKKK
tr|A8MEB7|A8MEB7_ALKOO	MVLEENFMLEAIEEAKKAFNKKEVPIGAVVVKDNEIIGRGHNLRETTKNSISHAEIMAIQEACKFLGGWRLTDCTLYVTIEPCPMCAGAILQSRIQKVVIGAMDPKAGACGSLVNLLNDSRFNHQTEIEQGVLEEECSLLMKEFFKALREKRFG
tr|D9S0K8|D9S0K8_THEOJ	MQEKDHEFFMREALKEARKAFEQDEVPVGAVIAYEGSIIARAHNLRERSQDATAHAEVLAIKAACEAMGTWRLTGCSLYVTLEPCPMCAGAIILARLDRVVFGAPDPKAGAAGSVVDLFKVERFNHHPEVVSGVLAEECGILLKDFFRQKRL
tr|B5YFZ1|B5YFZ1_THEYD	MDQLAYDEYFMKEALKEAEKAYEKGEIPVGALIVVNGEIISKAHNIKETTFDPTAHAEILAIREAARILGAWRLTDATLYVTKEPCIMCSGAIVNSRIKRLVYGCNDPKGGAVVSLYNILNDKRLNHQVEITNGILEEECRVILKRFFKELRED
tr|D9QSP3|D9QSP3_ACEAZ	MDSDDEFYMKLALAEAQKAYDKAEVPIGAVVVKGDEVIARSHNLREKLADPTAHAEILAIKEAANTLGDWRLYNCTIYVTVEPCVMCAGALVQARVERLVYGTADLKAGAAGSILDLVQFSDFNHQLEVKSAILEDECKDIMESFFQDLRQGKIN
tr|E4RPC5|E4RPC5_HALHG	MNFDQKYMQMALAEARKAYQRAEVPIGAVVVCDDRVVGRGFNLREQTQDPTSHAEIIALKEAAKEQASWRLEDCQLYVTLEPCPMCAGAILQSRIKRLVYAAADPKAGAVKSLYQLLGDDRFNHQVEVVSGVMEAEAAQLLKDFFRELR
tr|E3DRT3|E3DRT3_HALPG	MENDIKYMKMALAEARKAYQRAEVPIGAVVVCNDQVVGRGFNLREQTQDPTTHAEIIALREAASNKVSWRLEDCQLYVTLEPCPMCAGAILQSRIKRLVYGASDPKAGAVRSLYQLLDDNRFNHQVKVEAGIMEKESAQLLKDFFRELRLRKDG
tr|B8CZX3|B8CZX3_HALOH	MKTDEDFMELALEEARKALALEEVPIGAVVVCNGEIVGSGHNLKETENDPTAHAEIVAIRDAARKLSSWRLNECQLYVTIEPCPMCAGAIMQARLQRVVYGAVDPKAGVAGSLYNLLQDNRFNHTVELKSGVLAAECRQIIKDFFSELRQTRGRVGESG
tr|D7CIF5|D7CIF5_SYNLT	MTLFLHDEDFMRRAVELGWAAFHQGEVPVGAVVVKNGEIISSAHNEKEKRQDATAHAEMLAIQRASQALGTWRLQDTTLYSTIEPCPMCAGAIVQARIKKVVFGARDLKAGAGGSLINVLDFPGLNHRVEVIEGVLEDECTELMTEFFRRLRRGG
tr|F0SUH8|F0SUH8_SYNGF	MKHEDWMRLALKQAETALEKDEVPIGAVIVKNGEILALAHNEKETNQDPTAHAEMLAIKRAAQKLGAWRLSGATLYVTLEPCPMCAGAIIQSRIETLVYGADDSKGGAVGSVLNVLQHQLWNHKVEIITGILEEESARLLKGFFRSKR
tr|I4D008|I4D008_DESAJ	MLHQDWMRLALIQAQMAYEQGEVPIGAVIVHNDTVIAEAHNEKELRNDPTAHAEILAIQRAAETMGTWRLTDASLYVTLEPCPMCAGAILQARLKNLVYGTMDLKGGATGSVLNVMDFKLWNHKVEVVAGVLEDECSDILKHFFKRLRNN
tr|G7W7A4|G7W7A4_DESOD	MLHQDWMRLALKQAQMAFEQGEVPIGAVLVHDGQLVAEAHNEKEQRNDPTAHAEILVIQRAAEVMDTWRLTDTNLYVTLEPCPMCAGAIVQSRIKKLIYGASDLKGGAIGSVMNVLDYKLWNHQVDILAGIMEDECALILKNFFKKLR
tr|J7ITV3|J7ITV3_DESMD	MLHQDWMRLALVQAEKALELGEVPIGAIIVKDRQIIASAFNEKELRQDPTAHAEVLVIQRAAEKLGSWRLSDATLYVTLEPCPMCAGAIVQARLKQLVYGAADLKGGATGSVLNVLNTTLWNHKVDVVAGILEDDCSNILKSFFKRLR
tr|W0E4M5|W0E4M5_9FIRM	MSHQDWMRMALEQAKIAYDLGEVPIGAVVIQDNKVIALAHNEKEQRQDPTAHAEVLAVQRATEKLGTWRLSDATLYVTLEPCPMCAGALVQSRLRTLVFGASDLKGGAVGSVMNVLDFSRWNHRVEVVAGILEEDCSAILKNFFRQRR
tr|L0F3U1|L0F3U1_DESDL	MSHQKWMSLALEEAQLAFEQGEVPIGAVVVHNNQVIAKAHNEKELRQDPTAHAEVLAVQRATQALGVWRLSEATLYVTLEPCPMCAGALVQARLKSLVFGAADLKGGAVGSVTNVLDVNRWNHRVEVVAGILEDECAQILKDFFKKLR
tr|I4A3H6|I4A3H6_DESDJ	MNHQDYMRLALEEARIAFEYGEVPIGAVVVHDNQVIAKAHNEKELRQDPTAHAEVLAVQRATQALGVWRLSEATLYVTLEPCPMCAGSLVQARLKTLVFGAADLKGGAVGSVTNVLDVNRWNHRVEVVAGILEEECSQILKDFFRKLR
tr|Q252J4|Q252J4_DESHY	MNHQDYMRLALEEAEIAFAQGEVPIGAVVVHKGEIIARAHNEKELRQDPTAHAEVLAVQRATQALGIWRLSEATLYVTLEPCPMCAGSLVQARLKTLVFGAADLKGGAVGSVTNVLDVNRWNHRVEVVAGILEEECAQILKDFFRKLR
tr|B2A2Z9|B2A2Z9_NATTJ	MPSHNNTDKYWMQQAIDQAKLAYNKGEVPIGAVIVKDEQLIATGFNKRETSQDATSHAEIIAIQSACNYLGGWRLLDCTLYVTIEPCPMCAGAILQSRITKLVFGTEDPKAWGELSISQLLQNPQLNHQVDIVEGICKEESKDIIKQFFHELRKRKKN
tr|Q67TJ7|Q67TJ7_SYMTH	MTDEAFMRAALAEAEKAARLGEVPIGAVIVRDSEILVRTHNLRETTHDATAHAEVLAIREAGRLLGGWRLTGCTLYVTIEPCPMCAGALLQSRIDRVVFGARDPKAWADRSILEFLQNPGLNHRVEVRDGVLAEACSEVIRQFFRERRRVLQ
tr|F8IIE5|F8IIE5_ALIAT	MNDQAADERFMRRALELAKEAARWGEVPVGAVVVENGRIVGEGFNRRETWRDGTAHAEMLAIEEANRRLGGWRLTNCVLYVTLEPCPMCAGAIVLSRLQRLVYGATDAKGGAVASKVRLLEPGLWNHTPQITSGILADDCAKLLTDFFRKRRPKRREGEVS
tr|C8WQ63|C8WQ63_ALIAD	MMEQAADERFMRRALELAEEAARWGEVPVGAVVVENGRIVGEGFNRRETWRDGTAHAEMLAIEEASRRLGGWRLTNCVLYVTLEPCPMCAGAIVLSRVQRVVYGATDAKGGAVASKVRLLEPGLWNHAPQITSGILADDCAKLLTDFFRKRRLKRRDGEVS
tr|D1BL44|D1BL44_VEIPT	MDERSRDEYFMGFALEEAHKAYALGEIPIGAILVQNNTIISRHHNRRELDHDATAHAEVLVIREACDVLKRWRLTGCTLYVTIEPCPMCAGAIINSRIDRVVYGASDYKGGAVESLFNVLSHPGLNHEPELASGVLGDECSQIMKDFFKERRKTRRSTQEAEGSALEMR
tr|D8PE18|D8PE18_9BACT	MLPLDDPDTRFMQQALTLARSAPLIGEVPIAALLVHEGIVIAQAHNLRETRQDPTAHAEVIVIQDAARHMGSWRLINTTLYVTLEPCTMCIGAIVLARIPRLVFAATDPKAGACGSIMNIPPEPRLNHRVEVVGGVCAEESQALLQDFFQQLRKDAARRETT
tr|B0TAT0|B0TAT0_HELMI	MALADDKFMGLALEEGRQAYAKGEVPIGCVIVKDGEVIGRGHNLRETEKNPVAHAEVLAIQDAANRIGGWRLAGATLYVTVEPCPMCAGAIVLARIPRVVFAVMDPKGGAAGTCFNILESPWTNHRVSVISGVREGEARELMQSFFQRLRRK
tr|G2SIB9|G2SIB9_RHOMG	MSLHRLLEGHRRWMEAALREAEQAFEEGEVPVGAVVVKDDRIVGRGHNRVEQLKDPTAHAEMLAITAACATLDTKYLRGCTLYVTLEPCPMCAGAIVWARLDRVVFGAFDEKAGAASTLYNILQDPRLNHRVEVISGVEAERAAALLQRFFCERRAED
tr|D0MFB4|D0MFB4_RHOM4	MSLHRLLEGHRRWMEAALREAEQAFEEGEVPVGAVVVKDDRIVGRGHNCVEQLKDPTAHAEMLAITAACATLDTKYLRGCTLYVTLEPCPMCAGAIVWARLDRVVFGAFDEKAGAASTLYNILQDPRLNHRVEVISGVEAERAAALLQRFFRERRAED
tr|F0SRN0|F0SRN0_RUBBR	MIDSPLNPLALHEEYMRMALDEAVAAFDEKEVPVGAIIVHDGHVIAAAHNQRETLNDPTAHAEMIALTQAATALESWRLEDCTLYVTLEPCPMCAGAIVQARVPRVVYGTTDLKAGACHSLYSITSDPRLNHRSEVLPGVLAPDCKAILQEFFRQQRALGKK
tr|D5SVS1|D5SVS1_PLAL2	MTQQLSDMFDHVLQPHDRWMRQALDLAQQAFAEEEVPIGAVIVKDDQIIGAAWNQREQLKDPTAHAEIVAITQAAEVIGDWRLEDCTLYVTLEPCPMCAGAIVQARIPRVVYGITDPKAGACHTLYQITDDARLNHRCAVLGGVLAQECKEILQEFFRLQRSRGKK
tr|D2R480|D2R480_PIRSD	MLLTHDYYMQLALNEASAAFDEDEVPVGAVIVHSGRVIAAAHNQREALHDPTAHAEMIAITQAAESMGDWRLEGCTLYVTLEPCIMCSGAILQARVPTVVYGATDPKAGAVGSLFHLLTDERLNHRCQVVPGILAKPSGEILTRFFQQQRRLGKK
tr|D5EFL9|D5EFL9_AMICL	MIHSDTDIFFMNMALDEARKAAEHGEVPVAALVVRNNEVIGKGSNSKHLDPTAHAEIIAIREATERLGTWNLRGSTLYVTLEPCPMCAGAIVLSRIKCLVYGAADPRAGACGTLYNIVQDSRLNHRCEVIKGVLAQESANLLWDYFKKRRQNSSAP
tr|G7V5D5|G7V5D5_THELD	MDDTLKRMMRRAIELAEEGASQGEVPVGAVVARNGEVVGEGYNKTIQMQDPTAHAEILALREAARKVGTWRLNDCDLFVTLEPCPMCAGALVLARIRHVYFGAFDPKWGACGTLYDIPEDGRLNHNCKISGGILEQECAKILQGFFEKLRA
tr|F0S215|F0S215_DESTD	MELDHLFLLEALKEAKKAFKLGEVPIGAIIVKDRKIISRAFNRKEFLQDPTAHAELLAIKEASRKLNSWRLNGCTLYSTVEPCIMCCGVIIQSRIDRLVYSVPDPKFGGIESLYTIFKDKKVNHRLEVKKIYIKEAEELLKEFFKALRERCRSLA
tr|E8T5H9|E8T5H9_THEA1	MNDLYFLRLALREAEKALSFGEVPIGAVVVRNGEVIAKAFNRKEFLQDPTAHAELIAIREAARKLNSWRLNDCTIYSTVEPCIMCCGAIIQSRIKRVVYSTPDPKFGGVESLYRLLGDERNNHRPEVVKLELPESEELLKAFFRSLRR
tr|H8MGB8|H8MGB8_CORCM	MSDDIAFMQQALELAREAASLGEVPVGAVAVLDGNVVGTGYNRRECDRNPFAHAEMLALAAAAKARDAWRLSGVTLYVTLEPCAMCAGALVQSRVTRLVFGTMDPKAGAVGSLYNLVEEPRHNHRLQVTSGILAEDSRQLLKTFFERLRAKRREN
tr|F8CP24|F8CP24_MYXFH	MSDEAFMQQALSLAREAAELGEVPVGAVAVLDGEVVGTGFNRREVDRNPLAHAEMLAMDAAARKLGAWRLSGVTLYVTLEPCAMCAGGLVQSRVTRLVFGAFDPKAGAVGSLYNLVEEPRHNHRLQVTSGILADESRLLLKTFFGRLRAKKRDN
tr|Q1DAZ5|Q1DAZ5_MYXXD	MSDEAFMQQALSLAREAAELGEVPVGAVAVLNGEVVGAGFNRREVDRNPLAHAEMLAMDAAARKIGAWRLSGVTLYVTLEPCAMCAGGLVQSRVTRLVFGAFDPKAGAVGSLYNLVEEPRHNHRLQVTSGILADESRLLLKTFFGRLRAKKRDN
tr|E3FKY7|E3FKY7_STIAD	MSDEAFMQQALALAREAEALGEVPVGAVAVHQGQVIGTGFNRREIDRHPFAHAELLALDAAARSLGVWRLTGVTLYVTLEPCAMCAGAMVQGRVTRLVFGTLDPKAGAAGSLYNLVEEPRHNHRLQVTSGILADESRQLLKGFFERLREKKRDK
tr|F8DLR1|F8DLR1_LACRS	MKKINSSLSEQQKFMKMAIAEAKQARILDEVPIGAIVVHEGQVIGRGHNMREKFQDVTYHAEMLAIMEACTNLGSWRLEDCDLYVTLEPCIMCSGAIINARIKNVYYGAADPKAGAVDSLYHLLNDSRLNHQVNVHSGILGDECSQMLKNFFRKIRRRRKEARRKNKANP
tr|G8PBP8|G8PBP8_PEDCP	MTELNEQEIRNYMLEALEEANNARLIDEVPIGAVVVKNGEIIGRGHNLREHGQDATMHAEVLAIIEACEYLHSWRLWDCQLFVTIEPCLMCSGTIINAQIPSVYFGARDPKAGAVRSLYHVLEDDRLNHQVTVEEGILAEKSANLMKQFFKEIREKRKKNK
tr|Q03E56|Q03E56_PEDPA	MNKLTEHEINFYMNEAIKEAQFAKMIDEVPIGAVVVHDGKIIGRGHNLREHSQDSTTHAEVLAITEACAYLKSWRLWDCQLFVTIEPCLMCSGTIINSQLPQVFFGARDPKAGAVRSLYTVLEDTRLNHQVTVHEGIEADRASMLMKTFFKEIRKRRKKTK
tr|Q38YU1|Q38YU1_LACSS	MGYTQTEIDQWMQVAIDEANQARIIGEVPIGAVIVKDGQIIGRGHNIREHAQDATLHAEIIAIQEACMVEKSWRLEDTAIFVTLEPCPMCAGAIINSRIPNVYFGASDPKAGVTGTLMNLLTDKRFNHQATVVAGVREAECAALLQTFFKKIRENRRKKKKKTGNFKPNRVE
tr|Q035W4|Q035W4_LACP3	MDEHDINQFMDAALTEAKKAAAIGEVPIGAVIVHQGEIIGRGYNLRETTQDATYHAEMLAIQAACKTLGTWRLEDCSLFVTLEPCPMCAGAMINARVATCYFGATDPKAGVAGTFYNLLADTRFNHQVAVVSGIKADESATLLQTFFRTIRAKRKAAKRAGQTSENQL
tr|Q03SS8|Q03SS8_LACBA	MREQTYTVQQRHYMEEALFEAEQAAVIGEVPIGSVIVHDGQIIGRGHNLREHGHDATLHAEIRAIEEACATLQSWRLNDCQLYVTIEPCLMCSGAIINARIPEVFYGARDPKAGAVDSLYATLTDSRLNHTVAVHEGLLAKDAGERMVAFFKAARRRQKAAKKARKAAQVSAPDKLLDSTKKS
tr|F4AET9|F4AET9_LACJH	MLTKEQKEKYMHLAFEQAKKAEEQGEVPIGAVVVDKDGNVIGEGYNRRELDEDATQHAEMIAIRQACKKLNSWRLVDCSLFITLEPCPMCSGAIINSRLAEVYYGAFDPKAGAAGSVIDLFKVEKFNHHPKIYGGLFRDQASQMLKDFFREIRRKQKQDK
tr|A8YTF4|A8YTF4_LACH4	MLSSADKKKYMELAIDQAKEAEKQGEVPIGAVVVDPEGKVIGTGYNRRELDEDSTQHAEMIAIKEACHNLGMWRLIDCSLFVTLEPCPMCAGAIINSRIKNVYFGALDPKAGACGSVVDLFEVEKFNHHPHSIRGLYRDQCAQMLKDFFRAIREKQKAEKLAKKAENN
tr|F2M211|F2M211_LACAL	MLSSDDKQKYMQLAIAQAKEAEKQGEVPIGAVIVDPDGKVIGTGYNRRELDKDATQHAEMIAIKEACKNLGMWRLIDCSLFVTLEPCPMCAGAIINSRIKDVYFGALDPKAGACGSVVDLFTVEKFNHHPHAIRGLYRDQCAQMLKDFFRAIRQKQKEAKQAQKEENN
tr|Q5FM08|Q5FM08_LACAC	MLSSDEKKTYMQLAIDKAKEAEKQGEVPIGAVVVDPTGKIIGTGYNRRELDEDSTQHAEMIAIKEACKNLGMWRLIDCSLFVTLEPCPMCAGAIINSRIKDVYFGALDPKAGACGSVVDLFAVERFNHHPHAIRGLYRDQCAQMLKDFFRAIREKQKQAKNAQKTENN
tr|E6UDY9|E6UDY9_RUMA7	MTRDEMYMRKALELAALAADEDEVPVGAVVVKKSTGEIVGRGFNRREYGRSPLTHAEIVAIDEASRKLGGWRLIDCELFVTLEPCPMCAGAVINSRVERVVFGAYDKKAGSCGSVVDLFGLPYNHKPECIGGVLEEECAAVLTEFFKGLRKRKVKVNE
tr|F2I7C1|F2I7C1_AERUA	MDDKADYFMQAAIDQAKKAQDLDEVPIGAVAVYRGQVIGRGYNLREQSQDATDHAEMQAIRQANRYLNNWRLNDVDLYVTLEPCSMCSGAIVLSRIRCLYFGASDPKAGTCGSLMNLVQDPRLNHQVDLVSGLRGEECSQLLKSFFKDLRKRRKAASRKPRS
tr|D9SMP9|D9SMP9_CLOC7	MNNNFLKIAIEEAKKARELGEVPVGAVIIKDDKVIAAAHNLKETKKEVTAHAELLAIKMASEILDNWRLNDCEIYVTLEPCAMCASAIVQSRIKKIYIGTFEPTTGACGSVINLVQNEALNSFVHVEWLYSDECSDIITEFFKERRS
tr|D8GK62|D8GK62_CLOLD	MKDFMLEAIRQAKKGLKLGEVPVGAVIVKDNEIISSCHNLKETVGIVTAHAEMLAIQNASEILSNWRLTGCSMYVTLEPCPMCAGAILQCRINKLYIGTFDPTMGACGSVVNILQNRRLNRWVDIQWMYNEQCSEMLEKFFKSRR
tr|A5N4A1|A5N4A1_CLOK5	MDGFMFEAIKQAEMALQLGEVPVGAVVVKNNNIISRAYNLKETLKDSTAHAEILAIRSASKVVKNWRLKDCSMYVTLEPCPMCAGAILQCRISRLYIGTFDPVMGACGSVVNILQNNFLNHWIDIQWLYNNECSNMLKKFFKNRR
tr|B1L1M6|B1L1M6_CLOBM	MNDYIEYAIIEAKKSLAIGEVPVGAIIVKENKIIAKSHNLKETLKDPIAHAEILSIKKACNILGDWRLKGCKMYVTLEPCPMCASAIIQSRISELYIGTFDPVGGACGSAVNITNNAHLKSNLNIKWLYNDECSRIITNFFKNIR
tr|A0Q3R7|A0Q3R7_CLONN	MDKKFMEIALDEAKIAALKDEVPVGAVIVKNGEVIASAHNLRETLNDPTAHAEILAIKKASSILKNWRLNECEMYVTLEPCPMCSGAILQSRIRKLYIGTIDPSMGCCGSVVDLVQNRYLKTALDIKWFNDDRCSSILTNFFRSKRK
tr|Q0SWV9|Q0SWV9_CLOPS	MLSLALEEAEKAREKGEVPVGAVIVKNGEIIARAHNLKETLKDPTAHAEILAIREACNKLNNWRLHGCEMYVTLEPCPMCAGAILQSRLSKIYIGTFDDTTGAAGSVVNILQNHNLNYFLEVVWENDDKCSKILTNFFKDRRG
tr|Q8XPD2|Q8XPD2_CLOPE	MLSLALEEAEKAREKGEVPVGAVIVKDGEIIARAHNLKETLKDPTAHAEILAIREACNKLNNWRLHGCEMYVTLEPCPMCAGAILQSRLSKIYIGTFDDTTGAAGSVVNILQNHNLNYFLEVVWQNDEKCSKILTKFFKDRRG
tr|Q899T9|Q899T9_CLOTE	MVEYFMKEAVLEARKALNINEVPIGAVIVKENKIIGRGHNLVEKSKNPLAHAEIIAIREACKSINNWRLNGCHMYVTLEPCPMCAGAIIRSRMDKVYIGTFDPNSGACGTIINLTQNKYLNTNININWLYDEESSTLLKKFFYSRR
tr|A6M3D4|A6M3D4_CLOB8	MVDFLKIAKEEAKMAMKKGEIPVGAVIVLDDKIIGRAHNLKETLNDSTAHAEILAIKEASKFIGDWRLNRAEMYVTLEPCPMCAGAIIQSRISKVYIGTFNKDMGACGSVIDVTDNKWLNSFVSTKWLYDKECSDIMLEFFCQRRNKYK
tr|G2MUP4|G2MUP4_9THEO	MINRFMEAAILEAKKSYQLGEVPVGAVIVKDGQIIGKGFNQKESSNDATAHAEILAIKEACKTLGSWRLDDCSMYVTLEPCPMCAGAILESRIKRVYIGAESERTGAAGTVVDILNNSYLGSKTEVYFGIMEEECKTLLKDFFENLRG
tr|D3T560|D3T560_THEIA	MINKFMKAAILEANKSYQLREVPVGAVIVKDDQIIGRGFNQKEATNDVTAHAEIMAIKEACKTLGSWRLDDCSIYVTLEPCPMCAGAILEARIKRVYIGTESDKSGAAGTVINLLNNPDLGSKTEVYFGIMEDECKMLLENFFKTLRE
tr|Q8RDI8|Q8RDI8_CALS4	MANKFMEEALKEAKKSYELGEVPVGAVIVKDGEIIARGHNQKESSKDATAHAEIIAIREACRRLGSWRLEDCSLYVTLEPCPMCAGAIVEARIKRVYIGTESPKEGAAGSVINILNNKELGTSTEVYFGIMEEEAKELLKKFFENLRE
tr|L0IIK5|L0IIK5_THETR	MKFAIDEAMLSFELVEMPVGAVVVKDGVIIGRGHNLKETEKDATQHAEINAIKDACKNIGDWRLNDASLYVTLEPCPMCAGAIIESRIKRVYIGVESRDSGAAGTAYDFLNKKVDVYFGIMEDECKKLINDFFSRLR
tr|F6BLD1|F6BLD1_THEXL	MKAAIDEAIISFKLGEMPVGAVVVKDGIIIGRGYNLKETEKDATQHAEINAIKDACKSIGDWRLNGASLYVTLEPCPMCAGAIIESRIKRVYVGAESRDNGAAGTVYDLLNKKAEVYFGIMEDECKKLINDFFSRLR
tr|D9TMW1|D9TMW1_THETC	MKCAIDEAVLSLKLGEMPVGAVVVKDGIIIGKGHNLKETEKDATQHAEINAIKDACKNIGDWRLNDASLYVTLEPCPMCAGAIIESRIKRVYIGAESHDSGAAGTVYDFLNKKVDVYFGIMEDDCKKLISDFFSRLRQIRRDG
tr|G8LZH8|G8LZH8_HUNCD	MEQGYLFMREALKEAKKAYNKDETPVGAVIVKDGIIVARAHNEKELKKDPTLHAEISAIRKACKKLGTWRLNDCDMYVTLEPCAMCAGAIIQARIGRLFIGALDPKAGAVGSVVDLLSEKKFNHRVEVSYGLLMEECSNILKDFFKELRQRKNN
tr|H2JB68|H2JB68_9CLOT	MYTRNEQFMLAAIKQAKEAYEKGESPVGAIIVKDGEIIACGRNQKEEKLDVTSHAEIEALKKAAKELGTWKLKDCDMYVTLEPCSMCAGAIIQSRIKTLYIGAMDKKAGAAGSVVDLFRVPQFNHSVDVVYGLMFEECGNILTEFFKQLRK
tr|B8I1U3|B8I1U3_RUMCH	MYTKNEQFMLAAIQQAKEAYKNGESPVGAVIVKNGEIIAYGCNRREEKLDVTSHAEIEALKKAAKEIGTWKLDGCDMYVTLEPCPMCAGAIIQSRIKTLYIGAMDKKSGSAGSVVDLFRVPQFNHRVDVVYGLMFEECGTILTEFFKQLRKT
tr|A8AUL4|A8AUL4_STRGC	MAFFGSKHYNRAKENLKDKKKLMNYSKEEKEYFMLEALKEARIALENDEIPIGCVIVRDGQIIGRGHNAREELQRAVMHAEIMAIEEANHHENGWRLLDTTLFVTIEPCVMCSGAIGLARIPHVVYGAANQKFGAAGSLYDILTDERLNHRVEVETGVLQEECAQIMQDFFRNRRQK
tr|A3CQU4|A3CQU4_STRSV	MMNYTIEEKEAFMREALKEAEIALAHDEIPIGCVLVKEGKIIGRGHNAREELQRAVMHAEIMAIEEANRHENSWRLLDTTLFVTIEPCVMCSGAIGLARIPHVVYGAANQKFGAAGSLYDILTDERLNHRVEVEAGVLQEECAQIMQEFFRQRRKK
tr|F2QG82|F2QG82_STROU	MNYTVEEKESFMREALKEAEIALEHDEIPIGCVIVKDGEIIGRGHNAREELQRAVMHAEIMAIENANLSEESWRLLDCTLFVTIEPCVMCSGAIGLARIPKVVYGAKNQKFGAAGSLYDILTDERLNHRVEVETGVLESECAAIMQDFFRNRRKK
tr|D3H633|D3H633_STRM6	MDYTVEEKEVFMREALREADIALEHDEIPIGCVIVKDGEIIGRGHNAREELQRAVMHAEIMAIENANLSEESWRLIDCTLFVTIEPCVMCSGAIGLARIPNVVYGAKNQKFGAAGSLYDILTDERLNHRVDVETGILEDECAAIMQDFFRNRRKK
tr|G0IAF2|G0IAF2_STRES	MNYTVEEKEVFMREALRESEIALEHDEIPIGCVIVKDGEIIGRGHNAREELQRAVMHAEIMAIEDANLSEESWRLLDCTLFVTIEPCVMCSGAIGLARIPNVVYGAKNQKFGAAGSLYDILTDERLNHRVEVEIGILEDDCAAIMQDFFRNRRKK
tr|D6ZPJ8|D6ZPJ8_STRP0	MYYTLEEKEVFMREALREAEIALEHDEIPIGCVIVKDGEIIGRGHNAREELQRAVMHAEIMAIEDANLSKESWRLLDCTLFVTIEPCVMCSGAIGLARIPNVVYGAKNQKFGAAGSLYDILTDERLNHRVEVEIGILEDECAAIMQDFFRNRRKK
tr|A0A0H2ZPW3|A0A0H2ZPW3_STRP2	MYYTLEEKEVFMREALREAEIALEHDEIPIGCVIVKDGEIIGRGHNAREELQRAVMHAEIMAIEDANLSEESWRLLDCTLFVTIEPCVMCSGAIGLARIPNVVYGAKNQKFGAAGSLYDILTDERLNHRVEVETGILEDECAAIMQDFFRNRRKK
tr|Q8DVY9|Q8DVY9_STRMU	MVGLTQAEKEFFMGEALKEAQLSLQKEEIPIGCVIVKDGQIIGCGHNAREEENLAIMHAEIMAINQANRTQESWRLLDCTLFVTIEPCIMCSGAIGLARIPQVIYGAKNAKFGGAGSLYDILTDERLNHRVEVERGILEKECAQMMQSFFRYRRTK
tr|F8DKK1|F8DKK1_STREP	MNKETKRKKEEMDYTIEEKAMFMREALKEAEIALANDEIPIGCVLVKDGQIIGRGHNAREELQRAVMHAEIMAIEEANQRENSWRLLDTTLFVTIEPCVMCSGAIGLARIPQVIYGATNQKFGGAGSLYDILADERLNHRVEVETGILEAECAAIMQTFFRQGRERKKQAKLAAKAETQE
tr|Q8E6X2|Q8E6X2_STRA3	MQKFTQEEKEWFMTEALKEAKSSLEKEEIPIGCVIVKDGHIIGRGHNAREEFNKAILHAEIMAINNANEKVGNWRLLDTTLFVTVEPCVMCSGAIGLARIPHVIYGAKNTKFGAAGSLYDILSDSRLNHRVEVETGILEDQCAKIMQDFFRKGRQRKKEAKLSEKTKI
tr|B9DVZ5|B9DVZ5_STRU0	MSYSQEEKEFFMREALKEAKKSLDKGEIPIGCVIVKEGRIIGRGHNAREERNQAIMHAEIMAINEANATVGNWRLLDTTLFVTIEPCVMCSGAIGLARIPQVIFGAHNQKFGGAGSLYAILTDQRLNHRVELETGLLAEECAAIMQTFFRAGRMKKKEAKKQAKLEE
tr|C0MF66|C0MF66_STRS7	MSYSKQEQEYFMREALKEAEKSLLKDEIPIGCVIVKAGHIIGRGHNAREERNQAIMHAEIMAINEANAHEGNWRLLDTTLFVTIEPCVMCSGAIGLARIPHVVYGASNQKFGGAGSLYQILTDKRLNHRVQLEVGLLADDCAKLMQTFFRQRRDQKKQDKESKI
tr|C5WJB1|C5WJB1_STRDG	MLYSLDEQTYFMQEALKEAEKSLQKAEIPIGCVIVKDGEIIGRGHNAREESNQAIMHAEMMAINEANAHEGNWRLLDTTMFVTIEPCVMCSGAIGLARIPHVIYGASNQKFGGTDSLYQILTDERLNHRVQVERGLLAEDCANIMQTFFRQGRERQKEAKRLAKEQEALLANDET
sp|P0DA20|TADA_STRP3	MPYSLEEQTYFMQEALKEAEKSLQKAEIPIGCVIVKDGEIIGRGHNAREESNQAIMHAEMMAINEANAHEGNWRLLDTTLFVTIEPCVMCSGAIGLARIPHVIYGASNQKFGGADSLYQILTDERLNHRVQVERGLLAADCANIMQTFFRQGRERKKIAKHLIKEQSDPFD
tr|D2BPK1|D2BPK1_LACLK	MNFTEEEKEFFMKEALKEAQKAAENEEVPIGVVIVKDGEIIARDFNRRELDGRATHHAEVCAIEAANQAVGNWRLLDCALFVTIEPCVMCAGAIGLARIPQVYFGATNPKFGGTVSLYQILEDKRLNHRVQVESGILEDECAKIMQDFFKNRRKK
tr|Q030Q4|Q030Q4_LACLS	MNFTEEEKEFFMTEALKEAQKAAENEEVPIGVVIVKDGEIIARDFNRRELDGRATHHAEVCAIEAANQAVGNWRLLDCALFVTIEPCVMCAGAIGLARIPQVYFGATNPKFGGTVSLYQILEDKRLNHRVQVESGILEYECAKIMQDFFKNRRKK
tr|A2RM87|A2RM87_LACLM	MNFTEEEKEFFMTEALKEAQKAAENEEVPIGVVIVKDGEIIARDFNRRELDGRATHHAEVCAIEAANQAVGNWRLLDCALFVTIEPCVMCAGAIGLARIPQVYFGATNPKFGGTVSLYQILEDKRLNHRVQVESGILEYESAKIMQDFFKNRRKK
tr|D5T3S2|D5T3S2_LEUKI	MTQIPIFSAEQIDYFMQVALNEAQLADEAGEVPIGAVIVKDNEIIARAHNHREAHQLATAHAELVAIESANHILNSWRLENTALFVTLEPCIMCAGAIINARIPTVYFGAADSKGGGTRSLYHLLEDDRLNHRVEVHPDIRASEGGRLLQDFFGKIRKKRQSKK
tr|B1MVT9|B1MVT9_LEUCK	MIQIPTFSDEQIDYFMQVALNEASIAFNEGEVPIGAVIVKNNQIIAKAHNHREAEQLATAHAELMAIEKANLKLKSWRLENTALFVTLEPCVMCAGAIINSRIPAVYYGADDVKGGATRSLYRLLEDARLNHRVAVHHGIRSEDCGQLLKQFFAQIRLKRQEKKVLPNK
tr|Q04E47|Q04E47_OENOB	MSYNQSMTEEFMQLALKQAQTAFDEGEVPIGAVLVKDNQVIAADHNRKEQSGIATAHAEKLVIEGANCSLGDWRLNDCSLFVTIEPCVMCCGAIIQSRIPRLFYGAADPKFGGVSSLYHLLEDSRSNHFVEVYPDVLAKQSANLMQDFFRKLRKNQ
tr|G2KV31|G2KV31_LACSM	MTEIDQKFMEVALREANFAAQIGEVPIGAAIVKDGKVIATAHNLREHSEMATQHAEIIAIEAACTELKSWRLTDCTLYVTIEPCVMCAGAILNARIDRVVYGAMNQKGGAVGSLYNVLTDSRQNHQVEVIAGVKADNSAHIMKKFFKSKRKRRNH
tr|B0S2H6|B0S2H6_FINM2	MENNDEKFMIKAIEQARIAFDMDEVPVGCVIVKNGEIIAQAYNSVETDNNATMHAELKAINQATQVIGNFRLDDCTMYVTLEPCVMCTGALVYSRIPKVVFGAFDKKRGACGSLLSLNDYEGLNHKIEVKSIMEKECVELMQSFFRRIREKNKNK
tr|B3QVH3|B3QVH3_CHLT3	MFLDSHSYTRLMEMAFREAEKAFEKNEVPVGAVVFDSNGAIVGRGFNQVEMLCDTTAHAEMIALTSAMNTLGDKYLTDCTLAVTMEPCPMCAGAMVNAKLGRLIFGSYDAKMGAAGTVFNLTTSKFLNHQMEVIGGILEEKTTEILKSFFAQKRISAKRIG
tr|B4S613|B4S613_PROA2	MELTYFMEQAFREAIKAYEKKEIPVGAVVFDSNGSIVGRGYNQVEALSDATAHAEIIALTSAMATLGSKYLSDCTLAVTLEPCPMCAGAIVNAKVGRLIFGAYDPKMGACGTVMNITGNRQLNHQPEVYGGILEHKAQSLLQDFFRGLRNREGR
tr|B3EN96|B3EN96_CHLPB	MNLSYFMEPAFREAIKAYEKKEVPVGAVVFDANGHIIGRGYNQVEALTDATAHAEMIALTSAMATLGSKYLSDCTLAVTLEPCPMCAGAIVNAKVGRVVFGAYDAKMGACGTVMNITASRDLNHQPEVYGGILEHKAQSLLQEFFRGLRKQEGSDE
tr|Q3AU57|Q3AU57_CHLCH	MIDFNTFMSAALREAIKAYEQREVPVGAVVLDSNGHIIGRGHNQVETLHDATAHAEMIALTAAMATLGNKYLDDCTLAVTMEPCPMCAGAIVNAKVGRVIFGAYDSKMGACGTVLNITGNRVLNHQPEVFGGIMEHKCQELLQSFFKSLRQQK
tr|A1BE52|A1BE52_CHLPD	MNFTHYMAIAFKEALKAVEKKEVPVGAVVFDSNGNIVGKGYNQVEELSDATAHAEMIALTSAMATLNTKYLDDCTIAVTMEPCPMCAGALVNAKIGRLIFGAYDPKMGAAGTVLNITGCRELNHNPEVFGGIMEQQCSGLLQDFFRELRGRSR
tr|B3EFL2|B3EFL2_CHLL2	MHNLNFYMEQAFREALKAYEKKEVPVGAVVFDSNGNIAGRGHNQVEALSDATAHAEMIALTSAMATLGSKYLDACTLAVTMEPCPMCAGAIVNAKVGRVIFGAYDPKMGASGTVLNITGCRELNHQPEVIGGIMENKCSELLRDFFSELRRR
tr|Q3B5J5|Q3B5J5_PELLD	MDFTYFMELAFREARKAFEAGEVPVGAVVLDASSHVVGRGYNQVETLSDATAHAEIIALTAAMATLGNKYLNDCTLVVTLEPCPMCAGAIVNAKVGRVVFGAYDPKMGAAGSVLNVTGCRALNHQPEVFGGIMEARAQGLLQDFFAELRRKVR
tr|B4SEH7|B4SEH7_PELPB	MMDFAYCMELAFREAIKAFERKEVPVGAVVLDSNGHVIGRGYNQVEALCDSTAHAEMIALTSAMATLGSKYLNDCTLAVTLEPCPMCAGAIVNAKVGRVIFGAYDPKMGAAGTVMNVTGSRQLNHQPEVFGGIMENKCRNLLQDFFRELRKGSDQ
tr|A4SDL7|A4SDL7_CHLPM	MMDFSYCMELAFREALKAFESREVPVGAVVLDGGGHVVGKGYNQVEALCDATAHAEMIALTSAMATLGTKYLQDCTLAVTMEPCPMCAGAIVNAKVGRVVFGAYDAKMGASGSVLNVTGCRPLNHQPEVFGGIMEGRCQGLLQDFFKELRKKG
tr|B3QPP1|B3QPP1_CHLP8	MSDLNRCMELAFREAIKAYESKEVPVGAVVLDPNGLVIGRGYNQVETLSDATAHAEMIALTSAMATLDNKYLEGCTLAVTLEPCPMCAGAIVLSKISRVVFGAWDPKMGASGTVLNVTGCSALNHQPEVYGGIMEHKAESLLQDFFRGLRGR
tr|Q8KFE6|Q8KFE6_CHLTE	MSDLNHCMELAFREAIKAYESKEVPVGAVVLDPNGLIIGRGYNQVETLSDATAHAEMIALTSAMATIGSKYLEGCTLAVTLEPCPMCAGAIVLSKISRVVFGAWDPKMGAAGTVLNITACNALNHQPEVYGGIMERKAESLLQDFFRGLRGR
tr|F3ZVT4|F3ZVT4_MAHA5	MSDKIDRLYKFMSEAIKEAELAAAEGEVPIGAVVAKGDEIIGRGHNQVEGLHDATAHAEMLAIRQAMAAINDWRLDGCELYTTLEPCAMCTGAMMLCRIEQLIYGAPDLKWGCAGTLYNLPRDRRFDRNIEIIAGIGEQRCEEMLKKFFENRRNDN
tr|D3FFG4|D3FFG4_CONWI	MTARFFPRDEYYMRLAMREADRALEHDDVPVGAVVVHDGEVVATGHNERELRQDPTAHAEAIALREAARHLGSWRVLDTVLYVTLEPCAMCAGAIVLARVPRVVFGTWDPKAGAAGSVLDVLDQPQLNHRPEVDGGLLADECAAQLRAFFASRR
tr|B5Y7S2|B5Y7S2_COPPD	MTILGDDEKYMVEALKEAVKAYNEGEVPVGVVVVFNGVVVGRGYNLREQSHDPTAHAEVVALRDAAAHMGRWNLSGATVYVTLEPCLMCCYALVLARVDRVVFGATDQKAGALVTHMDFLSLPFLNHRFEVRGGVLEKSCSKLLSSFFRKLRQG
tr|Q0B0Y2|Q0B0Y2_SYNWW	MQHEDFMRHALEEAREAYKRGEIPVGAIVVHNGKIIARAHNEKESYQDATAHAEMLALQRAARHLGHWRLNESVLYCTLEPCVMCAGAMVNVRLGHLVYGVTDPKAGSAGSIYDIVRSPALNHQVVVEGGVLKEECSELLKRFFASLRRDG
tr|E3PR18|E3PR18_ACESD	MMNKEFFMREALKEALKSYSINEVPIGCVIVKDGEIIARAHNNREQNKDPLGHAELIAIKNAAKHLGGWRLVGCDMYVTLEPCIMCSGAIMDSRIENLYIGAIDDKRGCVASYLPILKDRMIPHNVNYEYIQTISPYIIKRFFRHLRRLKKESKNKI
tr|Q18CA0|Q18CA0_CLOD6	MESSFYMKEALKEAYKAYNKKETPIGAIIVKDNQIIARAHNLTETLKDSTAHAEILAIKQASEKLGGWRLTDCDLYVTMEPCIMCSGAIVNSRIKKLIIGTRHVKNSYIEKQHEFKLDYFNNNNVKVAFDVLQEECSIILQEFFKALRKRD
tr|A9NEC1|A9NEC1_ACHLI	MIKNSREYFMNEALKEAKKANDKDEVPVGAVVVLDGKIIARAHNLRESRQSIHAHAEFLAIEKAAKKIGSWRLENADVYVTLEPCPMCAGAMIQARIKNLYYGAKDPKTGAVESVIKLLDNPFNHKIYYEGGLLMDKCSNIPFDIL
tr|F8E5Q6|F8E5Q6_FLESM	MSENFDLNDKKFMEEAVKLAFKAFRSGDVPVGAVVVKEGEIIGRGFNKKELTSDASAHAEMLALQEAAKYLGDWRLNSCALYSTTEPCIMCSGAILHFRISEIVFGVREPKFGGVLSNVNLFDLDTLNHRVKYRYGLKSELITRLMKDFFRKIRDS
tr|D4H7G1|D4H7G1_DENA2	MNGFTEQDIFFMNEAVKEAEGAAAKGEVPIGAVVVSEGAVIGRGSNKKNSGKSALNHAEIIAIEDASSKIGDWRLDECTLYVTLEPCLMCAGAIIHARIRNVIFGTTEPKFGGVISLARTFDIDGLNHKVSYKGGLHSDEISAMMKQFFKEVRSRKQS
tr|E4TJ29|E4TJ29_CALNY	MDDIDLLFMKKTIQVAKRALKYDDVPIGAIVVMDGKIIASGYNRKKTTKNPLDHAEIIAMKKAARKIGDWRLNNCVLYSTLEPCIMCAGAILHYRIKRVVFGTLEPKFGGVVSNDRIFDIKTLNHRVEYEFGFFEEEIKGMMRDFFKKVRGKMC
tr|D3DH57|D3DH57_HYDTT	MEKFIELCLNLARRAYERGETPVGCVVVKDGKVIAKAHNRVEELKDPTAHAEMLALREASESMGGKYLYGCEIYVSLEPCVMCTYAMILKRVERLIFLAQDYRHGGVMSMYSLLDDMRFHHRVRWEYMPVEEAQKLLRDFFRNLRLRQR
sp|O67050|TADA_AQUAE	MGKEYFLKVALREAKRAFEKGEVPVGAIIVKEGEIISKAHNSVEELKDPTAHAEMLAIKEACRRLNTKYLEGCELYVTLEPCIMCSYALVLSRIEKVIFSALDKKHGGVVSVFNILDEPTLNHRVKWEYYPLEEASELLSEFFKKLRNNII
tr|D3SNU6|D3SNU6_THEAH	MKDSHEPFVKACLLEAHRAFRKGEIPVGCVVVKEGRIIARAHNRTIALKDPTAHAEILAIRKALKKLGESFLYGCTLYVTLEPCAMCAYALVLARVDKVIFLAQDEKLGAVMSLYNLLDETAFNHRVRWEFLPVEEAGRLLRDFFKNLRHGKAGEG
tr|A9G6W0|A9G6W0_SORC5	MVVMDDGADLLLSPVAQPEEPASVDARWMREALAEAEAAAGAGDVPVGALVVDAAGTVLARGRNRREIDQDPTGHAEVDALRAAARRLGHWRLEGATVYATLEPCPMCAGALVNARIARLVYGCPDPKAGAVDTLFAIGRDNRLNHRFAVTSGVLADECAGVLRAFFAKLRTAASKR
tr|D0LUL2|D0LUL2_HALO1	MAAALEEARLAGDAGDVPVGAVIVCDGEIIARGRNRRQLDKDPTAHAEVEALRSASRSLGNWRVEGTLYVTQEPCPMCAGALVNARVQRLVYGCPNPKAGSVHTLYRLVSDARLNHRIEVRGGVSAQACTGLLKSFFAALRRERSRR
tr|D1B9L8|D1B9L8_THEAS	MSFMREALREAELAMEAGDVPVGAVVVMNGLVVGRGRNVRELTGDPLGHAEMVAIRDACSALGTWRLDGASLYVTLEPCVMCAGAILQCRISEVHFALRDPKAGAVGSLYDVLRDPRQPFRCRVHQGEMRDRSAALLRGFFEGLRGAGQAVGV
tr|D6YV96|D6YV96_WADCW	MNETLKEHFPFRIQPANEDETYMLAALKEAWKAFVKGEVPVGAILVKEGKVIARGHNQVEMLRDATAHAEMLCITVAEAAEDNWRLNGATLYCTIEPCSMCAGAMLLSRVSTLVWGAPDIRHGANGSWVNLFGKPHPTHEIQVRNGILADFCAMLMQDFFKKRRLENKNNELGKNP
tr|F8KYP3|F8KYP3_PARAV	MSAFPFAIIPQDEDEKFMLEALKQAWKAFQAKEVPVGAILVHEGKIIARGYNQVELLRDATAHAEVLCITAGEAALSNWRLSQCKLYCTIEPCAMCAGAMLLSRVEELIWGAPDIRHGANGSWVNLLNIPHPTHQIKVKSGILKDPCALLMKQFFQIRRQENTKINGTLQSDLETD
tr|Q5L5B6|Q5L5B6_CHLAB	MDIEKDIFFMNQALKEARQAYDEDEVPVGCVIVKDNKIIARGHNTTEKLQDPTAHAEILCIGAAAQYLENWRLVDTVLYCTLEPCLMCAGAIQLARIRRIVWAAPDLRLGAGGSWLNVFKEKHPFHQVECFFGICCADAEQLMKQFFIEKRKEKNEK
tr|Q822C3|Q822C3_CHLCV	MDIEKDIFFMNQALKEARQAYDQDEVPVGCVIVKDNKIIARGHNTTEKFQDPTAHAEILCIGAAAQYLENWRLVDTVLYCTLEPCLMCAGAIQLARIRRIVWAAPDLRLGAGGSWINVFTAKHPFHQVECFSGICREESEQLMKQFFIEKRKEKNEK
tr|Q255L2|Q255L2_CHLFF	MNIEKDIFFMKQALREARQAYDEDEVPVGCVIVKDNKIIARGHNTIEKLQDPTAHAEILCIGAAAQYLENWRLVDTVLYCTLEPCLMCAGAIQQARVRRIVWAAPDLRLGAGGSWINVFTEKHPFHRVECFSGICREESEQLMKQFFIEKRKEKREK
tr|G4NLZ5|G4NLZ5_CHLT4	MYIEKDLFFMKKALDEARKAYEQDEVPVGCIIVHGDKIIARGHNSVEQLKDSTAHAEMICISAAAEYLENWRLKDTILYCTLEPCLMCAGAIQLARIPRIVWGAPDLRLGAGGSWLNVFLEKHPFHQVECCSGVCYQESEQLMKNFFLEKRKAKDEGRNSRAT
tr|Q9PL76|Q9PL76_CHLMU	MCIEKDLFFMKKALDEARKAYELDEVPVGCIIVQGDAIIARGHNSVERLKDPTAHAEMICISAAAEYLQNWRLKDTTLYCTLEPCLMCAGAIQLARIPRIVWGAPDLRLGAGGSWLNVFLEKHPFHQVECCPGICHQESEWLMKNFFWEKRKEKNEK
tr|I4C728|I4C728_DESTA	MKRIEDKEEHYMKLALELAAVAAQNGDSPVGAVIVSDGAVLGMGFNSMERLGDPTAHAEILAIRDAAKSTSDWRLPGATMYVTLEPCVMCAGALIHARVKRVVFGARDLRWGGLGSLFDFSHDPRINHELEVISGIMERESVALLQSFFREIRTGGSQDSNSLSEYPAR
tr|B4UDB0|B4UDB0_ANASK	MRGDPCGAAARVRGRPASRYVGPVDEREAMQEALGLAREAAARGEVPVGAVALFEGRVVGRGANAREAARDPTAHAELLAIQEAARTLGRWRLTGVTVVVTLEPCAMCAGAMVLARIDRLVYGASDPKAGCTGSLQDLSADPRLNHRFPVERGLLAEESGELLRAFFRARRGAGNGNGNVGEG
tr|A7HGU6|A7HGU6_ANADF	MQEALALARGAAERGEVPVGAVAVFEGRVVGRGANAREAAHDPTAHAELLAIQDAARALGRWRLTGVTVYVTLEPCAMCAGAMVLARIDRLVYAASDPKAGAVGSLVDLSTDPRLNHRFPVDKGLLAEEAGDLLRAFFRARRSNGNGQTA
tr|E8R2B8|E8R2B8_ISOPI	MSPDPSSDPSSSSPVWTPTDYWAMTRALDLARAAVDLGEVPVGAVVLDPLGRLLAQAHNLRETLEDPTAHAERLVLTWAARGLGTWRLEGCTLYVTLEPCVMCAGAIVLARVARVVYATNDPKAGACSSLYRILDDSRLNHRPQVEYGLFAREAGDLLRAFFRARRRPRADVPVDTSPSGSVPFW
tr|L0DKY1|L0DKY1_SINAD	MDFVESSLGNEGSWDQEMMRRSLMLAHEAMSIGEVPVGAVVAREGRILSQAFNLRETLNDPTAHAERLALTFAGRALGTWRLEGYTLYVTLEPCPMCAGAIVQSRIARVVYGAKDPKAGACNSLYRLVTDPRLNHRAKVTAGVLAEDCSALLSQFFQSRRPARKPEIRSEGCLSG
tr|E1QEG6|E1QEG6_DESB2	MSAPTPAQLAQADRRHMALCLRLARRAARLGETPIGAVLVDAAGRVLAAHGNRAISHTDPTAHAEMLVLRQAAAAMGNYRLVGSTLYVSLEPCPMCAGAIVWARVRRVVYGAADPKAGALGSALDLSRQPGLNHRPIVEGGLLAEESAALLREFFQSRRGKAKASPLHGET
tr|B1H0N8|B1H0N8_UNCTG	MFQALKEASKARESREVPIGAVIVKDNKIIARGFNKCIALSDPTAHAEIVALRKAAKKLKNYRLNDCYAYATIEPCLMCAGALAKARIKKIIFGAFDKKADCYKNILKTGDIKKLSRRLVIVGKKEKHLSAECANIIKDFFKKIRQQKA
tr|D3R1G2|D3R1G2_MAGIU	MRRALHQAALSERKGEAPIGAVIVYQGRIVAHGRNSRQNSNLITGHAEISAILQAERKLKSWRLPECDIYVTLEPCIMCAGAIQQARIRHVYFGASDPKGGAVVSCGNIFDLPGLNHHVGYTGAILADECSTALSNFFRNLRQAKSGKR
tr|D5WRF0|D5WRF0_KYRT2	MPDAPRDLQYMERALQLAAYAGEMGEVPIGAVVVAGGKILGEGCNLREMWNDPTAHAEMVALRQAAQAVGGWRLSGTTLYVTLEPCAMCVGAAVLARVERVVFGAPDPKAGACGSVLQVADAPLNHRLKVEGGVLQQSCSHLLKQFFRELRMRKRPQAGRSSVLSFDDPSRRDV
tr|C7ML09|C7ML09_CRYCD	MMRDMKEQNSEYRDSEYMQMALNEARHAQGLGEIPIGAVVVYEPIDPATRRPLACPQVIARAGNRRETDADPAGHAEFLALREAARRLGVWRLTGCTVYVTLEPCIMCAGLMHQARIDCCVFGAFDPKAGALGSLYRIHEDERLNHSFAVRSGVCADESAQLLRSFFATRRAQARARRSTADGQVYSALSDSQGTQGEGEQSDADN
tr|C8WJ80|C8WJ80_EGGLE	MTDEDYMRMAIEEARRAEELDEVPIGAVVVYEPIDPGTRRPLAEPQVIARACNLRETTQDPAGHAEFIALKQAAERLGVWRLTGCTVYVTLEPCVMCAGLMHQARVDRCVYGAADPKAGALGTLYAVNADERLNHTFEAVSGVLGDECAELLRSFFARKRKKRMESK
tr|F7UX28|F7UX28_EEGSY	MRMALAEAYRAQELDEVPIGAVVVYEPIDPATRRPLAPPQVIARAYNRRETDQDPAGHAEFLALKQAAAHLGVWRLSGCTVYVTLEPCIMCAGLMHQARVDRCVYGAPDPKAGALGTLYTINADERLNHTFPTIGGVLADECADLLRSFFASKRKRR
tr|E1QXT2|E1QXT2_OLSUV	MDERDDTPTVEDERFMGLALEEACIAATEDEVPIGAVVVCGGEVIARAHNRRETDGDPSAHAEFSAMVQAARALGRWRLTGCTVYVTLEPCLMCAGLMVNARVDRCVYGAADPKGGAVGTLYDVSDDARLNHSFPVTAGVLEDECAQILRDFFRVRRKAREAR
tr|C8W8R9|C8W8R9_ATOPD	MSDEEQEPLTPQAALDQKYMKLALEQAELAAQIGEVPIGAVVVCGGEVVAVAHNRREIDNDPSAHAEFLAMQKASKKLGRWRLSGCTVYVTLEPCLMCAGLMVNARIDRCVFGAFDPKGGATGTLFDVSSDSRLNHEFAVLGGVLAEEASAQLKAFFKERRQINKL
tr|F2N9W1|F2N9W1_CORGP	MDKTASDVLDAHPDDARFMREALAQARMAAELGEVPIGAAVVYEGDCIARAHNRRELDGNPSAHAEFVAMLKASAVLGRWRLTGCTVYVTVEPCLMCAGLMVNARIDRCVFGASDPKGGALGTLFDVSRDPRLNHAFGVTRDVEREECSDLLTTFFADLRGRRAK
tr|C7N0L1|C7N0L1_SLAHD	MEPVFEQSADEKLEDDERFMRAAIEQAHLAELDGEVPIGAVVVCQGEIIAEGRNHRETDQDPSAHAEFSAIMQASRELERWRLPDCTVYVTLEPCIMCSGLMHQARIGRCVYGAPDPKAGALGTLYQVHADERLNHTFEVTSGVLQDECARLLKDFFARKRSQKNMSGRKLQ
tr|D2RLY4|D2RLY4_ACIFV	MVQNAGNSLAGQRDVHFMEMALEEARQAAREGEIPVGAVLVRDGQVLARDHNRREQDRDATAHAEFLVIRQACRLLRRWRLSDTTLYVTLEPCPMCAGAIWNARVGRLVYGAWDSAAGSCGSQFNLPAHPSLNFRTEVTAGVLEEECRKILQDFLKARR
tr|G4Q3W1|G4Q3W1_ACIIR	MELATDEEKMYMEEALKEAALAALEGEIPVGAILVQDGRVIARNHNRRERAHDATAHAEILVIREACEKLRRWRLADSTLYVTMEPCPMCAGAIYNARIGRVVFGASDSVAGACGSLFQIPLHPSLHANTIIKAGIEAERCKKILQEFFTRRR
tr|E6U870|E6U870_ETHHY	MTVNTGSMHETWMRLALEQAERAGREGEVPIGAVIVKDGAALAVGRNRRETDHNALAHAEAEAIRAACAALGSWRLSGCTLYVTLEPCPMCAGAIINARVDTVVFGAYDPKAGASGSVIDLFSCPFNHHPAVMGGVLEEDCRRLLQDFFAGLRRPKNDGC
tr|E6W4X3|E6W4X3_DESIS	MIPSTPDADAERFMAVALEEARQAAQRGEVPVGAVIVRHGEIIARAGNRKEEHRDPTAHAEVLAIREAAAACANWRLEDVELYVTLEPCVMCCGAIIAARIPRVYYACSDEKYGGISLFAMTADQRLNHQVDARRGLLEQRCRQLLEAFFSTRRAEHHPLPYIHTGP
tr|A4WUQ6|A4WUQ6_RHOS5	MARAGNRCRELSDPTAHAEMLAIRAACAELGERLTGCDLYVTLEPCPMCAAAISAARIARLYYGAADPKSGGVAQGARVFAHPQCHHVPDVYDGIREEEAAALLRGFFAARRAV
tr|Q0BUZ7|Q0BUZ7_GRABC	MAADETRYTRHIRHNALSMQENCPPFLFRPGPGEAMERALKQARLAAAAAEVPVGAVVISPEGYLLAQAHNLTEANHDASAHAEMLAMREAAKRLGSTRLIGCDLYVTLEPCPMCAQAASHFRIRRIIFGAYDPKGGGIEHGARVLNASSCHHQPEIIGGVRETEAVALLRSFFQARR
tr|Q5FSS3|Q5FSS3_GLUOX	MIQGETRIQTDIGPAMQIALQAAREAASCGEVPVGAVVLAPDGNVLAVARNHVEGAHDASAHAELLAMREAATRLKSPRLTDCTLVVTLEPCSMCAAAIVHFRIGRVVFGAYDPKGGGVEHGPRIFERPSCLHRPEVIGGVCEREASEMLKAFFRKLRVASQKSLPDA
tr|B5ZCW4|B5ZCW4_GLUDA	MTNGAARGQAGDGPMALALAEARAAAARGEVPVGAVLLGPDGTILARAGNQVEAGHDAAAHAEMLVMRAAARILGSPRLTGCTLVVTLEPCPMCAAASVHFRVGRIVFGAYDPKGGGVEHGPRLLARPDCLHRPEWVGGVREREAAALLRDFFAALRGRPEGGPPEGDGKGDLREASS
tr|A6X3D9|A6X3D9_OCHA4	MACERNFRKNARNGTAMNKSAKIPDPKMATPMEIALAEARAAGSRGEVPIGAVIVHQGTIIARAGNRTREFNDVTAHAEVLAIREAGKALQSERLVDCDLYVTLEPCAMCATAISFARIRRLYYGASDPKGGGVEHGPRFYTQPTCHHVPEIYAGFSEGDSQKILRDFFRDKR
tr|Q579P0|Q579P0_BRUAB	MRKAASITKANSATPMDIALEEAHAAGERGEVPIGAVIVRDGEIIARAGNRTREFNDVTAHAEILTIRQAGEMLGSERLIDCDLYVTLEPCAMCAAAISFARIRRLYYGASDPKGGGIEHGGRFYTQPTCHHAPEIYPGFCEADARKILKDFFREKR
tr|Q11L94|Q11L94_CHESB	MDRLGINSSSALRAKRLEQQRPKATASFMDAALQEARRAAARAEVPVGAVVVRDGRLLASAGNRTRELNDPTAHAEMLAIRAACEAEGAERLIGADLYVTLEPCAMCAGAISFARIRRLYFGASDPKGGGVIHGGRFFTQPTCHHAPEVYEGLGEREAATLLKNFFAGKRE
tr|D4Z575|D4Z575_SPHJU	MGEAMPSPFPLPEPMRRALELARAAGEAGEVPIGAVVTLDGRTIGEGENRNRRDNDPTAHAEMVAIRAAAAHLGDFRLAGCDLWVTLEPCAMCAGAISHARIARLYYAAADPKGGAIEQGPRFFTQPQCLHRPEVYGGLAQAEASTLLRDFFLARR
tr|G2IP83|G2IP83_SPHSK	MADPFPLPEPMRLALACAQASAQAGEVPIGAVVTQAGRVIATGENRNRRDNDPTAHAEIIAIRAACIALGQDRLTGCDLWVTLEPCAMCAGAIAHARIARLYYGAGDPKGGGVDHGARVFAHPQCHHRPELFPGLGEAASARLLRAFFAERR
tr|Q1GPG8|Q1GPG8_SPHAL	MAPFPLPEPMRRALDLARIAADWGEVPVGAVIVKDGAVIAEGHNRPRESHDPTAHAEIVAMRMAAAKLGNERLDGCDLYVTLEPCAMCAGAIAHARIARLYYGADDPKGGAVVHGPRLFAQPTVHHRPEIYDGIGESEAAGLLRAFFAARRSNGS
tr|A5V8R6|A5V8R6_SPHWW	MGFPLPYPMRLALDLAAEAAAAGEVPVGAVIVRGDEVVAAAANAMCGGTDPTAHAEIEAIRAASARLGAQRLDDCDLYVTLEPCAMCAGAIAHARLRRLYYGADDPKGGAVANGPRFFTQPTCHHRPETYGGIGEGEAAALLRDFFAARR
tr|Q2N6R2|Q2N6R2_ERYLH	MRLALEEARKAADAGEVPIGAVVVKGEKVIVAAHNSPRTDHDPTAHAEIAAIRAAAKALGQERLEGCDLWVTLEPCAMCAGAISHARIARLYYAASDPKGGAVEHGAKVFDHSQCLHAPEVYSGMGEDEAADMLRGFFRERR
tr|F6IKG2|F6IKG2_9SPHN	MTRWPLPEYMQLALTQAREAADSGEVPIGAVIVRDGKVIATGRNGPRERHDPTSHAEIEAIRAAARILGNERLEGCELWVTLEPCAMCAGAISHARIARLYYAAPDPKGGAVEHGARVFEHDQCLHRPEVYSGMGEAEAAEMLRAFFRDRR
tr|Q2GBV2|Q2GBV2_NOVAD	MTRWPLPEPMRLALDEALRAADEGEVPIGAVVVKDGKVVAAAHNRPRTLRDPTAHAEMLAIRAAAAQLGQERLEGCDLWVSLEPCAMCAGAIAHARIARVYYAASDPKGGAVEHGSRVFDQPTCLHRPEVYSGMGEAEAAEMLRTFFRDRR
tr|G4RB09|G4RB09_PELHB	MTTPDNPMEIAFALAAEAAAAGEVPVGAVIIRDGRVLATGRNTMRETGDPTAHAEFNAIRAALAADGTGRLADCDLYVTLEPCTMCAGAIAQVKLRRLYYAAEDPKGGAVDNGVRFFSQPTCHHAPEVIGGVSASRAGEMLRKFFAERR
tr|Q168J6|Q168J6_ROSDO	MRATRPMQFNTHMEAALSEARAAAKRGEVPVGAVIVAPDGAIIAAAGNQTRADHDPTAHAEILAIRRACAVLGSERLLDHALYVTLEPCAMCAAAISAARISRLYYGASDPKSGGVAQGARVFSHPQCHHAPEVFDGIAAAESEAMLRGFFTARR
tr|Q1GFA7|Q1GFA7_RUEST	MAEALDEARAAAARGEVPVGAVLVSPEGKVVARAGNRTRELNDPTAHAEVLAIRAACAALGSERLLGHDLYVTLEPCAMCAAAIAAARIARVYYGASDPKSGGVAHGACVFDHPQSHHAPEVYEGFSAAQSEALLRAFFALRRK
tr|V9WFL1|V9WFL1_9RHOB	MPFRSHMDVALAEAQAAAARGEVPVGAVLISPEGQVVARAGNRTREWSDPTAHAEVLVIREACAAAGSERLNGYDLYVTLEPCAMCAAAIAAARIRRVYYGASDPKSGGVAHGACVFSHPQAHHAPEVYEGISAEPAETLLKAFFAARRSADG
tr|V9VTY7|V9VTY7_9RHOB	MAFKSHMDKALEQAREAAGRGEVPVGAVLIAPDGQVAALAGNRTREMNDPTAHAEILTIRAACASLGSERLAGYDLYVTLEPCAMCAAAIAAARIRRVYYGASDPKSGGVAHGACVFSHPQAHHAPEVYDGIAEVEASELLKEFFARKR
tr|Q5LP67|Q5LP67_RUEPO	MVFRSHMDQALAEARAAGARGEVPVGAVIVAPDGRVVAAAGNRTRETCDPTAHAEIVALRAACAAAGSERLVGHDLYVTLEPCAMCAAALAAARIRRVYYGAADPKSGGVAHGARVFSHPQAHHAPEVYDGIGGEAAAELLRGFFAERRDTGNRNGGES
tr|D5AMF9|D5AMF9_RHOCB	MQFKSHMQAALAEAEAAARRGEVPVGAVIVAPDGRVIARAGNRTRELNDPTAHAEILAIRAACAALGSERLAGHDLYVTLEPCPMCAAALANARIARLYYGAGDPKSGGVAQGPRIFAHPQCHHVPEVYDGIAAEPAEKLLKEFFAARR
tr|A3PI86|A3PI86_RHOS1	MEFRSHMQAALAEARAAGERGEVPVGAVVVAPGGQVVARAGNRCRELSDPTAHAEMLAIRAACATLGERLTGCDLYVTLEPCPMCAAAISAARIARLYYGAADPKSGGVAQGARVFAHPQCHHVPEVYDGIGEAEAAALLRGFFAARRPG
tr|F9YAJ0|F9YAJ0_KETVW	MQFRSYMIHALEEAKLAAMRGEVPVGAVVIGPSGQIIARAGNRTRELHDPTAHAEVLAIRAACAVIGSERLIDHDLYVTLEPCPICAGTIAAARIRRLYFGAEDPKSGGVLHGARVFNHPQCHHRPEVYGDLGAPEAETLLRDFFAAKRL
tr|A1B9L3|A1B9L3_PARDP	MDFASHMPTALDEARAAARRGEVPVGAVLVGADGAVLARAGNRTREMRDPTAHAEILAIRAACAHLGSERLPGARLWVTLEPCPMCAAAISAARIEMLYYGAEDPRMGGVRHGARVFDHPQCHHRPEIIDGISAEESRRLLQEFFRERR
tr|F8J5D3|F8J5D3_HYPSM	MTSKDAVSHMARALSEAEAAAARGEVPIGAVIVSPDGRILASAGNRTRELNDPTAHAEVLAIRAACAELADERLIGCSLYVTLEPCPMCATAISFARVKRLYYAASDPKGGGIEQGARIFSQPTCHHAPEIYPGLAEADASALLKDFFAARRD
tr|N0B7J0|N0B7J0_9RHIZ	MPLALDEAQAAASRGEVPVGAVIVSPAGDVLAVAGNRTRELNDPTAHAEMLAIRAACTALGDERLVDCDLYVTLEPCPMCAAAISFARIRRLYYGANDPKGGGVEHGARIFSQPTCHHVPEVYSGLAEAEAGALLKTFFAARREG
tr|D8JT71|D8JT71_HYPDA	MSLALDEARAAAERGEVPVGAVIVSASGDVLVLAGNRTRELNDPTAHAEILAIRAACSVLETERLVDCDLYVTLEPCPMCAAAISFARIRRLYYGAGDPKSGGVEHGPRIFSQQTCHHAPEVYPGLAEPESAALLKSFFAAKREQ
tr|Q28T27|Q28T27_JANSC	MEAALDQARQAAARGEVPVGAVISRNGEIIARAGNRTREDHDPTGHAEILAIRSACAALQSERLPGCDLWVTLEPCPACAATISAARIRRLYYAAPDPKSGGIAQGPRIFTHPQAHHVPEIYTGLLEEEAATLLRDFFAGKR
tr|Q2WAT4|Q2WAT4_MAGSA	MSGPGFMTLALAEAEAASARGEVPVGAVIVKDGQVIAQAGNRVEELGDSTAHAEMLALRAATLFLGDKRLEDCDLYVTLEPCPMCAAAISLARIRRLYFGAYDPKSGGVEHGAKVFDHATCHHRPEVYGGLEERRSASLLSRFFAERR
tr|Q89DE3|Q89DE3_BRADU	MIRGLKAPSFMDLALKTAENAGKAGEVPIGCVVVRNYEVIATAANRTLTDYDPTAHAEIVALREAAKKIGSERLVDCDLYVTLEPCTMCAGAISFARVRRLYYGAADPKGGAVESGVRFFASPTCHHAPDVYSGVGESEAARLLKEFFRERR
tr|Q21AV8|Q21AV8_RHOPB	MTAASFMDLALKAAETAQNAGEVPIGCVIVLNNAVIASAGNRTLTDRDPTAHAEVLAIRQAAAALGSERLSGCDLYVTLEPCTMCAGAISFARIRRLYYGAADPKGGAVESGVRFFAQPTCHHVPEVYSALGESRSAQMLRQFFQARR
tr|Q07T47|Q07T47_RHOP5	MSAPSFMELALAAAEQAQNAGEVPIGCVIVRDGEVIATAHNRTLSDRDPTAHAEILAIRQAAASLGSERLVDCDLYVTLEPCTMCAGAISLARIRRLYYGASDPKGGAVESGARFFAQPTCHHAPEVYSAVGERRSATLLREFFQARR
tr|A4Z0Q8|A4Z0Q8_BRASO	MNSPSFMDLALKAAESAAISGEVPIGCVVVRDGTVIAAAANRTLTDRDPTAHAEILALRQAAQAIGSERLIDCDLYVTLEPCTMCAGAISFARIRRLYYGAADSKGGAVESGVRFFAAPTCHHAPEVYSAVGEQQSAQMLREFFKARR
tr|A5ECL5|A5ECL5_BRASB	MKSPSFMDLALKAAESAAISGEVPIGCVVVRDNAVIATAANRTLTDRDPTAHAEILALRQAAQVIGSERLVDCDLYVTLEPCTMCAGAISFARIRRLYYGAADPKGGAVESGVRFFAAPTCHHVPEVYSAVGEQQAAEMLKAFFKARR
tr|Q1QIP0|Q1QIP0_NITHX	MTAPSFMDLALEAANSAGKSGEVPIGCVIVRDGEVIAAAGNRTLTDRDPTAHAEVLALRAAAHAIGSERLTDCDLYVTLEPCTMCAGAISFARIRRLYYGAPDPKGGAVDSGVRFFAAPTCHHRPEVYPAVGESEAATLLRDFFKARR
tr|Q3SPI7|Q3SPI7_NITWN	MTTPSFMDMALEAAEKAGQAGEVPIGCVIVRDGEIIAAAGNRTLTDRDPTAHAEVLALRAAAHVLGSERLTGCDLYVTLEPCTMCAAAISFARIRRLYYGASDPKGGAVEYGVRFFAAPTCHHRPEVYSSVGESQAATLLRDFFKARR
tr|Q6NAM0|Q6NAM0_RHOPA	MTASTFMELALAEAAAAAEAGEVPIGCVIVRDGVVIAKAGNRTLTDRDPTAHAELLAIREAAAKLGSERLVDCDLYVTLEPCTMCAGAISFARIRRLYFGAFDPKGGAVESGVRFYGQPTCHHAPEVYSAVGEREAATMLREFFKARR
tr|E6VGC1|E6VGC1_RHOPX	MTASTFMELALAEAAAAGAAGEVPIGCVIVRDGVVIAKAGNRTLTDRDPTAHAELLAIRQASAKLGSERLVDCDLYVTLEPCTMCAGAISFARIRRLYFGAFDPKGGAVESGVRFYGQPTCHHAPEVYSAVGEREAAAMLREFFKARR
tr|Q13BM9|Q13BM9_RHOPS	MTTPSFMDLALAAANIAGRSGEVPIGCVIVRGGEVIATAGNRTLTDRDPTAHAELLAIREAAQKLGSERLPDCDLYVTLEPCTMCAGAISFARIRRLYFGAFDPKGGAVESGVRFFGQPTCHHAPEVYSGVGEREAAAMLRAFFKARR
tr|Q2J0Y0|Q2J0Y0_RHOP2	MTTPSFMDLALAAAQTAGQAGEVPIGCVIVRAGAVIASAGNRTLTDRDPTAHAELLAIREAARKLGSERLVDCDLYVTLEPCTMCAGAISFARIRRLYFGAFDPKGGAVESGVRFFGQPTCHHAPEIYSGVGEREAAALLREFFRARR
tr|A7IJY2|A7IJY2_XANP2	MSGTYMQMALNEARAAAERGEVPVGAVLVRGAEVIARDGNRTRELNDPTAHAEVLVLRTAGARLKSERLVNCDLYVTLEPCAMCAAALSFARIRRLYYGASDPKGGGVEHGPRFFSQPTCHHMPEVYGGIAERQAAEVLRSFFQDRR
tr|A8I6C0|A8I6C0_AZOC5	MSETFMQTALSEARAAAERGEVPVGAVLVRNSQVIARDGNRTRELSDPTAHAEMQVLRAGAKALGAERLLTCDLYVTLEPCAMCAGAISFARIRRLYYGALDPKGGAVDSGPRFFTQPTCHHAPDVYGGIAERHSAEILRNFFQARR
tr|Q2KBZ1|Q2KBZ1_RHIEC	MALEEARAAGERGEVPIGAVVVIDGIAVSRSGNRTRERNDVTAHAEIAAIRLACEALGQERLAGADLYVTLEPCTMCSAAISFARIRRLYYGAEDPKGGAVDNGVRFYAQPTCHHAPEVYSGFNEVQSAEILRTFFSQKREAL
tr|W0IDQ8|W0IDQ8_RHILT	MEMALEEARAAGERGEVPIGAVVVIDDIAVSRSGNRTRELKDVTAHAEIAAIRLACEALGQERLVGADLYVTLEPCTMCAAAISFARIRRLYYGAEDPKGGAVDNGVRFYAQPTCHHAPEVYSGFNEVQSADLLRRFFSQRREAP
tr|C6B2K6|C6B2K6_RHILS	MEMALEEARAAGERGEVPIGAVVVIDDIAVSRSGNRTRELKDVTAHAEIAAIRLACEALGQERLAGADLYVTLEPCTMCAAAISFARIRRLYYGAEDPKGGGVDNGVRFYGQPTCHHAPEVYSGFNEVQSANLLRRFFSQRREAP
tr|B5ZRY1|B5ZRY1_RHILW	MEMALEEARAAGERGEVPIGAVVVIDDIAVSRSGNRTRELNDVTAHAEIAAIRLACEGLGQERLVGADLYVTLEPCTMCAAAISFARIRRLYYGAEDPKGGGVDNGVRFYAQPTCHHAPEVYSGFNEVQSAEILRTFFSQKREAP
tr|B3PRC4|B3PRC4_RHIE6	MEMALEEARAAGERGEVPIGAVVVVDDIAVSRSGNRTRELNDVTAHAEIAAIRLACEALGQERLAGADLYVTLEPCTMCAAAISFARIRRLYYGAEDPKGGAVDNGVRFYTQPTCHHAPEVYSGFNEVQSAEILRTFFLQKREAL
tr|Q1MKW6|Q1MKW6_RHIL3	MKTNRFMEMALEEARAAGERGEVPIGAVVVVDDIAVSRSGNRTRELKDVTAHAEIAAIRLACEALGQERLVGADLYVTLEPCTMCAAAISFARIRRLYYGAEDPKGGAVDNGVRFYGQPTCHHAPEVYSGFNEVQSADLLRKFFSQRREAP
tr|F0L6W9|F0L6W9_AGRSH	MAERTHFMELALAEARAAGERQEVPIGAVLVMDGRVIARSGNRTRELNDVTAHAEIAVIRMACEALEQERLPGADLYVTLEPCTMCAAAISFARIRRLYYGAEDPKGGAVHSGVRFFSQPTCHHAPDVYSGLAESESAEILRKFFREKRLDE
sp|A9CK16|TADA_AGRFC	MAERTHFMELALVEARSAGERDEVPIGAVLVLDGRVIARSGNRTRELNDVTAHAEIAVIRMACEALGQERLPGADLYVTLEPCTMCAAAISFARIRRLYYGAQDPKGGAVESGVRFFSQPTCHHAPDVYSGLAESESAEILRQFFREKRLDD
tr|B9JA00|B9JA00_AGRRK	MANTNHFMKLALAEARSAGARGEVPIGAVLVLDNAVIAKAGNRTRELNDVTAHAEIAAIRIACEALGQERLTGADLYVTLEPCTMCAAAISFARIRRLYYGAEDPKGGGVDNGVRFYRQPTCHHAPEVYSGIAERDAADILREFFQLKRQED
tr|B9JSE8|B9JSE8_AGRVS	MTLTIRFMDVALEEAQLAGARGEVPIGAVLVKNGVILARAGNETRALQDVTAHAEILAIRRACAILEDERLAGADLYVTLEPCTMCAAAISFARIRRLYYGAPDEKGGGVDHGARFYSQPTCHHAPDVYAGIGETEAAALLKDFFTAKR
tr|A0A0E0U9R1|A0A0E0U9R1_SINMB	MAETARFMQAALQEARKAAARGEVPIGAVVVLDGKMIAAAGNRTRELNDITAHAEIEAIRHAAAAVGDERLSGADLYVTLEPCTMCAAAISFARIRRLYYGAEDPKGGAVDNGVRFYASPTCHHVPDVYSGLAEREAADILREFFAGRR
tr|C3MGU8|C3MGU8_SINFN	MMAETTRYMDAALDEARKAAARGEVPIGAVVVLDGEVVAAAGNRTRELRDITAHAEIEAIRQAAAAVGDERLSGADLYVTLEPCTMCAAAISFARIRRLYYGAEDPKGGAVENGVRFYGSPTCHHVPDVYSGLAEREAADLLRAFFTARR
tr|A6U6J2|A6U6J2_SINMW	MTDTAPFMQAALQEARKAAARGEVPIGAVIVHEGEVVAAAGNRTRELNDITAHAEIEAIRMAATAIGGERLSGADLYVTLEPCTMCAAAISFARIRRLYYGAEDPKGGAVDNGVRFYSSPTCHHVPDVYSGLAEREAADILRAFFAARR
tr|E4UCU2|E4UCU2_LIBSC	MILKNNFMSLALEEALNASLRNEIPVGAVAVLNNKIIGRAGNRNRELKDVTAHAEILAIRMSCQTLSQETLPGVDLYVTLEPCTMCAAAISFARIRRLYYGASNPKGGAIENGIEFYTLATCHHKPEIYSGIAEKRSKQIMQKFFKERRM
tr|C6XHT8|C6XHT8_LIBAP	MKKGNVFMSCALEEAQNAALRNEIPVGAVAVLNNKIISRAGNRNRELKDVTAHAEILAIRMGCRILSQEILPEVDLYVTLEPCTMCAAAISLARIRRLYYGASNPKGGGIENGTQFYTLATCHHSPEIYPGISEQRSRQIIQDFFKERR
tr|B6IXC0|B6IXC0_RHOCS	MSPGDIPSPAPTPAMRQALAEAEAAGQRGEVPVGAVIVDPATGAVVAAAGNRTEELADPTAHAEVLAIRAACAVLGAPRLPGLDLYVTLEPCAMCAAAISFARLRRVYFGAYDPKGGGVDHGPRFFTRTTCHHAPDVYGGIAEREAADLLRRFFRERR
tr|A0A060DNQ9|A0A060DNQ9_AZOBR	MDIAFDEAEAAASRGEVPVGAVLIDPATGAVLARAGNRTEELNDPTAHAEVLAIRAACAALGEPRLPGLDLYVTLEPCALCAAAISFARLRRVYFGAYDPKGGGVEHGPRFYHQPTCHHAPDIYGGIDETRAGEMLREFFRGRRPG
tr|G7Z1R3|G7Z1R3_AZOL4	MDLAFAAAEAAAARGEVPVGAVVVDPATGAVLSSAGNRTEELCDPSAHAELLAIREACAQRGQPRLPGCDLYVTLEPCALCAAAISFARIRRVYYGAYDPKGGAVDHGPRFFTQPTCHHVPEVYSGIGETRAGALLRDFFRERR
tr|D3NW41|D3NW41_AZOS1	MPSPRPMDLAFAAAEAAAARGEVPVGAVIVDAATGTVLASAGNRTEELCDPSAHAELLAIRAACAERRQPRLPGCDLYVTLEPCALCAAAISFARIRRVYYGAYDPKGGAVDHGPRFFTQATCHHAPEVYSGIGETRASLLLRDFFRKRR
tr|A7HQT5|A7HQT5_PARL1	MERREGTVPAMNAPEPADRPMDIAFAEAEAAAARGEVPVGAVVVDGEGRVLARAGNRTLELKDPTAHAELLAIRAACAEIGSERLIGCDLYVTLEPCAMCATAISFARIRRLYYGAADEKGGGVDHGPRIFTQPTCHHRPDVYGGIGERRSAELLRSFFALRRD
tr|B8IDJ5|B8IDJ5_METNO	MGESSEPQTRIRPDPLGLAFEAARAAAAAGEVPVGAVVMRGGTVLAVAGNRPRALRDPTAHAEILAIRAACQAIGDERLAGCDLYVTLEPCAMCAGAISFARIRRLYFAAADPKGGAVENGPRLFSQPTCHHAPEVYGGLREAEAAALLRDFFRERRD
tr|B0ULR8|B0ULR8_METS4	MGDSPETTRRGRPDPLGLAFAAAREAAALGEVPVGAAIVRDGTVLAVAGNRPRTLRDPTAHAEILAIRAACRAIGDERLIGCDLYVTLEPCGMCAAAISLARLRRLYFAAADPKGGAVEHGPRFFAQPTCHHAPEVYGGLRESEAASLLREFFRARRD
tr|B1M664|B1M664_METRJ	MAADPIHPARAEASGSLTALDHAFAAARAAAAAGEVPVGAAVVRDGTVLAVAHNRPRELHDPTAHAEILAIRAACATLGTERLVGCDLYVTLEPCPMCAGAISFARIRRLYYGAADPKGGGVEHGPRVFDQPTCHHAPEVYGGFREREAAALLRAFFAQRRD
tr|B7L151|B7L151_METC4	MPDFLDLAFAAAREAAALGEVPVGAAVVRDGAVLAVAGNRPRTLCDPTAHAEILAIRAACAALSDERLTGCDLYVTLEPCPMCAGAIAFARIRRLYYAASDPKGGGVEHGPRVFNQPTCHHAPEVYSGFREGEAAGLLRDFFAERRG
tr|B1ZEQ3|B1ZEQ3_METPB	MPDFLDLAFTAAREAAALGEVPVGAVVVRDGAVLAVASNRPRALSDPTAHAEILAIRAACAALRDERLTGCDLYVTLEPCPMCAGAIAFARIRRLYYAASDPKGGGVEHGPRVFNQPTCHHAPEVYSGFREGEAAGLLRDFFSQRRG
tr|B8EQC4|B8EQC4_METSB	MTDPMSAAFEEAEAAFARGEVPVGAVIVRDGAILARAGNRTLADDDPTAHAEMLTIRAAARALGSQRLAGCDLYVTLEPCAMCAAAISFARVRRLYFAALDPKGGAVEHGPRFFAQPTCHHAPEVYEGLRASQSADLLRRFFAERR
tr|B2IED4|B2IED4_BEII9	MKPTPRPDPFSLAFEEAHKAAARGEVPVGAVIMREGIILARAGNQVLADKDPTAHAEMLAIRQACAVLGSERLIGCDLYVTLEPCAMCAAAIAHARLRRLYFSASDPKGGGVEHGARIFAQPTCHHVTEIYGGLRESEAAALLRAFFLERR
tr|L0KSB4|L0KSB4_MESAW	MALALKEAEAAALRGEVPVGAVIANGGAVIASAGNRTRELADPTAHAEMLVIREACGKLSSERLTGHDLYVTLEPCAMCAGAISFARLRRLYFGAADEKGGAVVNGVRFFASPTCHHTPDIYPGMAETEAGLLLKDFFRGRRD
tr|E8TIJ7|E8TIJ7_MESCW	MKRPDFMALALKEAEAAALRGEVPVGAVIANGAGVVASAGNRTRELADPTAHAEMLVIREACRKLSAERLTGHDLYVTLEPCAMCAGAISFARLRRLYFGAADDKGGAVVNGVRFFASPTCHHAPDIYPGMGETEAGLLLKGFFRERRG
tr|F7Y2L0|F7Y2L0_MESOW	MKRPDFMAVALKEAEAAALRGEVPVGAVIASGGTVVASAGNRTRELADPTAHAEMLAIREACGKLATERLTGHDLYVTLEPCAMCAGAISFARLRRLYFGAADEKGGAVVNGVRFFASPTCHHAPDIYPGMAETEAGLLLKGFFRERRD
tr|Q983N2|Q983N2_RHILO	MKRPDFMALALKEAEAAALRGEVPVGAVIANGSTVVAKAGNRTRELADPTAHAEMLVIREACGKLSSERLTGHDLYVTLEPCAMCAGAISFARLRRLYFGAPDEKGGAVVNGVRFFASPTCHHTPDIYPGMGETEAALLLKDFFKERRD
tr|E6YG94|E6YG94_BARC7	MRLTPMEIALLEAQSAKKQAEIPVGAVITHGKTIIARAGNYIKTPYDPTGHAEMRVIRIACQIFKSERIPECDLYVTLEPCAMCAAAISFARIRNLYYATQDSKGGAIEHGPRFYQQPTCHHRPNVYSGFKEREATLLLKDFFSQKRRKK
tr|A0A0H3M4L4|A0A0H3M4L4_BARHE	MTLTPMEIALLEAQWAAKKDEVPVGAVITRGQSIIVRAGNSIKAAYDPTGHAEIRVIRMACAAFQSERLPDCDLYVTLEPCAMCAAAISFARIRRLYYATSDPKGGAIEHGPRLYKQSTCHHSPEVYSGFKEKEAAQLLKDFFAQKRC
tr|A0A0H3LV93|A0A0H3LV93_BARQU	MILTPMEIALLEAQWAEKKDEVPVGAVITHGQSIIARTGNYIKAAYDPTGHAEMRVIRMACETFQSERLPDCDLYVTLEPCAMCAAAISFARIRRLYYAISDPKGGAIEHGPRFYQQSTCHHRPEVYSGFKEKEAAQLLKDFFAQKRY
tr|A9IN52|A9IN52_BART1	MTLTPMEIALLEAQWAAKKDEVPVGAVITRGKTIIARAGNFIKTAYDPTGHAEIRVIRMACETLQSERLPDCDLYVTLEPCAMCAAAISFARIRRLYYATNDPKGGAIENGPRFYQQPTCHHKPEIYSGFKEKEAAQLLKDFFIQKRS
tr|C6ABR6|C6ABR6_BARGA	MTLTPMEIALLEAQWAAKKDEVPVGAVITRGKAIIARAGNFIKSAYDPTGHAEMRAIRMACETLQSERLPDCDLYVTLEPCAMCAAAISFARIRRLYYATNDPKGGAIENGPRFYQQPTCHHKPEIYSGFKEKEAAQLLKDFFVQKRY
tr|A1UU10|A1UU10_BARBK	MTLTPMEIALLEAQLAAEKGEVPVGAVITRGKTIISRAGNSIKKPYDPTGHAEIRVIRMACETLKSERLPDCNLYVTLEPCAMCAAAISFTRIQHLYYAASDSKGGAIEHGPRLYQQPTCHHRPDVYSGFKEREAIQLLKDFFAQKRK
tr|G2KP52|G2KP52_MICAA	MQAALAEAHAAGTRDEVPIGAVLVDVETGDIVARGGNATIERADPTAHAEIMVIRDGCKNAGAQRIPACDLYVTLEPCAMCAAAISFARIRRVVYGAPDPKGGGIDHGGQFFTQPTCHHRPAVAGGIMADECGQILKDFFAAKRKK
tr|D6ZZJ2|D6ZZJ2_STAND	MTTNNSGNGGSAAANSGAARARTDFMLLALAEAAKAGARGEVPVGAVLVRGGTALAAEGNRMRELADPTAHAEMMVIRAAASVLGSDRLAECDLYVTLEPCTMCAGAISFARLRRIYYGAPDPKGGAVENGVRFFSQATCHHRPEAYGGLGERESAELLREFFAERRWPGKL
tr|F2J014|F2J014_POLGS	MPDPAPPSGRPAAAPAGRPADHPAETGPAGVTSFMDLALAEARNAAARGEVPVGAVLVCDGRVVAADGNRTLELNDPTAHAEMLVIRAACAALGSQRLSGCDLYVTLEPCPMCAGAISFARIRRLYYGAGDEKGGAVDHGVRFFASPTCHHAPEVYAGIGERPAGELLKDFFRDRR
tr|H2VFS7|H2VFS7_ZYMMO	MVSVISTFSPFPLPEPMRQALLQAESAAHQGEVPVGAVVTFKGKIIAVAGNAMQPPFIDPTGHAEVRALRQAASVLGSSRLDQCDLWVTLEPCAMCAGAIATARIRRLYYGADDPKGGAVLSGVRLFFQPSCHHQPEIYNDLGSRKASELLRQFFKQKRK
tr|F8ESL5|F8ESL5_ZYMMT	MDKSINPFPLPEPMCLALLEARKAGEQGEVPVGAVVTLYGKIITSAANAMQPPFTDPTGHAEIRALRQAAAILGNSRLEQCDLWVTLEPCAMCAGAISIARIRRLYFGADDPKGGAVLYGPRLFFQPTSHHRPEIYNDLGGREAAELLRHFFQKKRQKKSVSS
tr|Q2RWP1|Q2RWP1_RHORT	MSATRPPDPALVLADPMGLALDLARAAAATGEVPVGAVITDAGGRPLAACANRTETDHDPTAHAEILAIRAACARRGDARLPDCTLWVTLEPCPMCASAIVHARLARVIFGAYDPKGGAVDHGVRLFAHPGCLHRPEVIGGMAESAAATLLRGFFQALR
tr|E3I6H5|E3I6H5_RHOVT	MQEALIEAERAAALGETPVGAVVVAPDGSIAGRGHNLVISVRDPFGHAEMRAIRQACEAVQSERLPGYDLYVTLEPCTMCAAAISFARIRRLYFGAWDEKGGAVENGVRFFSAATCHHAPEIYGGIAQAEAAALLRAFFQERRDERAQVNASRTPRD
tr|A5FYK2|A5FYK2_ACICJ	MQQALAEAEAAARRGEVPVGAVVVDAGGSVLAAAGNEVEARGDPTAHAEILALRAAAQRRGGKFLQGCRLFVTLEPCPLCAAAISLFRIDRLVFGAYDPKSGGVEHGPRVFSHPTCHYRPEVVGGVDQTAAAELLRHFFSQKRDSANSAGR
tr|D5BSY4|D5BSY4_PUNMI	MMKKSLMDDLLAAAHDAAKAGDVPVAAAIVAPDGTVVALESNRMVRDGNALHHAEILAINAALAKTGGSRLDGYDLWVTLEPCAMCAGAIAHARLRRVYFAAYDAKAGAVESGIRYFDHPSCNHRPEVYGGLSEQAASIMLSDFFAAKR
tr|Q9ABJ6|Q9ABJ6_CAUVC	MRTDESEDQDHRMMRLALDAARAAAEAGETPVGAVILDPSTGEVIATAGNGPIAAHDPTAHAEIAAMRAAAAKLGNYRLTDLTLVVTLEPCAMCAGAISHARIGRVVFGADDPKGGAVVHGPKFFAQPTCHWRPEVTGGVLADESADLLRGFFRARRKAKI
tr|D5VE08|D5VE08_CAUST	MRLALDAARAAAEAGETPVGAVILDPKTGEVLAVAGNGPIAAHDPTAHAEIAAMRAAAAKLENYRLTDLTLVVTLEPCAMCAGAISHARIGRVVFGAEDPKGGAVVHGPKFFAQPTCHWRPEVTGGVLAEESAELLRGFFRARRKAKS
tr|B0T1Z5|B0T1Z5_CAUSK	MAVALDEARAAAQAGETPVGAVILDPASGEILARAGNGPIGAHDPTAHAEISAIRLAAAKLGNYRLTDLTLVVTLEPCAMCAGAISHARIGRVVFGAEDPKGGAVVHGPRFFAQPTCHWRPEVTGGVMAQESADLLRGFFRARRKT
tr|D9QKB1|D9QKB1_BRESC	MRMALDLAQAAADAGEVPVGAVIVDETTGTVVATGANAPISGHDPTAHAEIQAIRAAAAATGNYRLTGLTLYVTLEPCAMCAGAISHARIGRVVWGADDPKGGAVIHGPRLFDQPTLHSRPVIEGGVLADASAESLRAFFRARRTGTRDA
tr|E8RUC1|E8RUC1_ASTEC	MTDKTLMRLALDEAEKAAQAGEVPIGALIYDPSSKTIIARAKNAPIKLNDPSAHAEILALRAAGQVVGNYRLTDLWIYVTLEPCVMCAGALSHARIGRVIYGASDPKGGAVESGPRFFAQPTCHWAPEVTGGVLEAETGQVLKDFFRQRRKVRTSDGGKDEV
tr|Q0AS25|Q0AS25_MARMM	MRRSIARSMTNPRDTRFMQAALRLAQAAAEAGEAPIGAIIVDPATDSIVAQAHNRPIADHDPTAHAEILALREAAAKLGNYRLTGLELYVTLEPCAMCAGAISHARIGRLVFGASDEKGGAVVSGTRFFEQPTCHWRPEIVPGILADEGAAMLKDFFRARRKAKSAPKEVGDGV
tr|C6XQT0|C6XQT0_HIRBI	MKEAEQMPYMARAMQLAEEAALAGEVPVGAVIVDPSTGNIVGEGRNGPIGAHDPTAHAEIVAIRNACASVDNYRLPDLELYVTLEPCAMCAGAISFARIGKVVFAADDPKGGAIKHGPKFFEQSTCHWRSQWEQDIRFASEAGEMLRAFFKSRR
tr|Q0BYI8|Q0BYI8_HYPNA	MARAMELAREAAKAGEVPVGAVVVDPETGEIVGEGYNRPVGTHDPSAHAEIIAIRAAAQKLGNYRLTGLDLHVTLEPCAMCAGAISFARIGRLVFAAADIKGGAVMSGPRFFEQPTCHWRPEWRQDALHEAEAADLLRDFFRTRRG
tr|Q2GH16|Q2GH16_EHRCR	MKLAISKAQEDLLEVPVGAVIVHNNEVISSANNSNIHDIDPTAHAEILAIRNACKILSTHILNQCDIYVTLEPCAMCAQAISFSKIRRLYFGAYNKKYGAIENGARIFQFCHHVPEVYGGILEAENTKLITDFFKKLRKE
tr|Q3YRP8|Q3YRP8_EHRCJ	MKLAISKAQEDLSEVPVGAVIVYNDEVISSSNNSNIQNTDPTAHAEILAIREACKILSTQILDQCDIYVTLEPCAMCAQAISFAKLRRLYFGAYNKKYGAIENGARIFQFCHHVPEIYGGILENENIKLITDFFKKLRK
tr|Q2GL20|Q2GL20_ANAPZ	MRASAYMKIAMEEANSSSGEIPVGALVVRNGVIIAKAHNLTIQNTDPTAHAEIVAIRMACKALSTHILDGCDIYVTLEPCAMCTQAISLARIRRIYFGACNEKLGGIENGAQVLKYCLHVPEVYGGFLEQENAELLKAFFKKMRLKK
tr|D1AU69|D1AU69_ANACI	MNMLPESPYMRLAMLEAVSSPAEVPVGAIVVDERGVVISSRHNLTLRNSDPTAHAEMLAIREACLHFSTHVLNNCDMYVTLEPCAMCAYAISLSRIRRLYFGAYNVKCGGVEHGARVFRFCNHIPEVYGGFLERENAEILKNFFQKLRKHRCQP
tr|Q5GTB5|Q5GTB5_WOLTR	MEFAVEQAKLAKKNDEIPIGAVIVSGDNIISFAHNISNDPTAHAEMLVIRQACELLSTSVLCNADMYVTLEPCPMCAQAISFARIKRLYFGAYNSKGGGIENGAKIFQFCSHVPEVYGGVLETECSFLLKDFFEKLRDSTNYY
tr|C0R5R4|C0R5R4_WOLWR	MELAIEQAKLAQKNDEVPIGAVIVSGDNIISSAHNISSDPTAHAEMLAIRQAFSTSTLCDTDMYVTLEPCPMCAQAISFARIKRLYFGAYNPKGGGIENGAKIFQFCSHIPEVYGGILETECSFLLKDFFEKLRT
tr|Q73HS4|Q73HS4_WOLPM	MELAIEQAKLAQKNDEVPIGAVIVSGDNIISSAHNISSDPTAHAEMLAIRQAFSTPTLCDADMYVTLEPCPMCAQAISFARIKRLYFGAYNPKGGGIENGAKIFQFCSHIPEVYGGILEIECSFLLKDFFEKLRT
tr|F7XTV7|F7XTV7_MIDMI	MIHSNHFMQYAINEARKAFDTAEVPVGAVIVCGEQIITKVHNLSISDMDITAHAEILALREASHKLQTRYLTECDLYVTLEPCAMCAYAISLARIRRLYFGAYDPKTGGVDHGPCIFAHSSTHHKPEYYGGIEERRCSKLLKDFFINKR
tr|C7M2D0|C7M2D0_ACIFD	MLSADDRRWLDVAFGLAEDAARTAEVPVGAVVVRSGRVLGARHNETIERRSSLAHAELLALSDALADAGDGYVLGADVYVTLEPCAMCAGALVLARARRVVFAAWDPKAGACGSLMNIAADPRLNHELEIVGGVDAERAALLLRRFFSERRPGVVP
tr|H8KXI0|H8KXI0_SOLCM	MLYNFGEESSVSTDEFYMKQALKEAQIAFDADEVPVGAVVVCRNRVIARAHNLTERLNDVTAHAEMQVITAAASFLGGKYLDECVLYVTLEPCVMCSGALQWAQVGKIVFGAFDPKRGFSRMIPSPLHPKTEYVGGVLENECGQLIKDFFKKKR
tr|E4T619|E4T619_PALPW	MPISYYSEDNSKETNPDEYFMRQALMEAQRAGERDEVPIGAVIVCQGRIIARGHNLTETLTDVTAHAEMQAITAAAQFLGGKYLIDCSLYVTVEPCVMCAGALGWSQISRVVYGASDEKRGFVRFAPNALHPKTEIVSGILEADCSKLVKKFFKRKRN
tr|C6XXA7|C6XXA7_PEDHD	MSYYNFSAEENSAAEDEHFMRLALQEAQKAYDLKEIPIGAIVVCKGKIVGRGHNLTEQLNDVTAHAEMQAFTAASQTLGGKYLKDCTLYVTIEPCVMCAGASYWTQIGKLVYGAPEPKRGFTTKSNQLLHPKTVLKSGVLAQECGALMTKFFADKRG
tr|F4CD26|F4CD26_SPHS2	MKYINFEDTSDSVSDEFFMKEALREAQKAFDADEVPIGAVIVHDGKIIARGHNLTETLNDVTAHAEMQAFTAAANYIGGKYLKDCTLYVTIEPCVMCAGASYWSQIKRIVFGARDEKRGYATISKDIVHPKTTVVSGIMEETCRELMQRFFQLKRR
tr|D9RTX4|D9RTX4_PREMB	MSTEEQSKKDLYFMQRALAEAEAAYKEGEIPIGAVVVCRDRIIARAHNLTETLNDVTAHAEMQAITMAANELGGKYLQDCTLYVTVEPCIMCAGAIGWAQLQRIVYGCPDEKRGYHEYAPKAFHPKANVTYGVMEEECRALMQRFFQERR
tr|D5EU70|D5EU70_PRER2	MINEEQQKKDERYMQMALDEAHLALEAGEIPIGAVVVCKDRVVSRAHNLTETLCDVTAHAEMQAITAAANTLGGKYLTECTLYVTVEPCTMCAGAIGWAQIPRIVYGAPDDKRGYHLLAPHAFHPKAQVTQGVLEDECRELMQNFFKAKR
tr|D3ICJ7|D3ICJ7_9BACT	MIEQQVKGDEWFMTKALEQAQLALEAGEIPVGAVVVAKDKIIARSHNLTEMLCDVTAHAEMQAITSGTNSLGGKYLNECTLYVTLEPCVMCAGAIGWSQLGRLVYGASDDKRGFMRFAPNALHPKTKVTKGVMEEECKTIIQNFFRSKR
tr|E6STF1|E6STF1_BACT6	MNQQLKRLSIKENTDLDDSYYMKQALLEARKAGERGEVPVGAVVVCKDRIIARAHNLTETLTDVTAHAEMQAITAAASTLGGKYLNECTLYVTVEPCVMCAGAIAWAQMGKLVFGAVDEKRGYQRYASQALHPKTIVVQGILADECAALMKEFFAGKRR
tr|F0R741|F0R741_PHOSB	MADDTFYMKQALAEAEKASARGEVPVGAVVVCQGRIIARAHNLTETLNDVTAHAEMQAITAAANALGAKYLNDCTLYVTVEPCVMCAGAIAWAQLGKLVFGAGDEKRGYMRYAPAALHPKTEVVSGVLKDECAGLMTAFFRKRR
tr|A6L1J2|A6L1J2_BACV8	MADDTYYMKQALMEAVKAAEQGEVPVGAVVVCRDRIIGRGHNLTETLNDVTAHAEMQAVTAAANTLGGKYLNECTLYVTVEPCVMCAGAIAWAQTGKLVFGAEDPKRGYQKYAPDALHPKTIVVKGILADECARLMKDFFKKKR
tr|Q64YH1|Q64YH1_BACFR	MLDDSYFMKQALIEAVKAGERGEVPVGAVVVCKERIIARAHNLTETLNDVTAHAEMQAITAAANVLGGKYLNECTLYVTVEPCVMCAGAIAWAQTGKLVFGAEDDKRGYQRYAPQALHPKTVVVKGILADECAGLMKDFFAAKRR
tr|Q8A5K5|Q8A5K5_BACTN	MMTLDDTYFMKQALIEAGKAAERGEVPVGAVVVCKERIIARAHNLTETLNDVTAHAEMQAITAAANVLGGKYLNECTLYVTVEPCVMCAGAIAWAQTGKLVFGAEDDKRGYQRYAAQALHPKTVVVKGILADECATLMKDFFASKRR
tr|G8UP70|G8UP70_TANFA	MNLFDDVYFMKQALLEAREAASEGEVPVGAVIVCGDRIIARAHNQTERLNDPTAHAEMLAVTSATSALGAKYLTDCRLYVTVEPCVMCAGAIGWAQLAVVVYGAPDEKRGFSRYAPQAFHPKTEVRSGVLEEECAAEMQAFFRKRR
tr|A6LF22|A6LF22_PARD8	MNPFNDEYFMKQALVEARAAASEGEVPVGAVIVCNNQIIARAHNQTECLNDVTAHAEMLAITAAAGVLGAKYLTNCSLYVTVEPCIMCAGAIGWAQLSTIVYGASDDKRGFSKFAPQAFHPKAIIKKGILEKECAEEMQRFFKQRR
tr|W0EUQ3|W0EUQ3_9BACT	MKMALQEARAAFDAGEIPVGAVVVCRNRVIARAHNLTERLGDVTAHAEMQAITSAAASLGGKYLTDCTLYVTLEPCVMCAGAIGWAQLSRVVFGASDEKRGYRRFAPGALHPKTQVEQGVLADECAALMKDFFVKKR
tr|F9Z5B3|F9Z5B3_ODOSD	MTTHEYYMHKALQEARQAAEEGEIPVGAVVVCKGKIIARAHNETEKLNDVTAHAEMLAITMATSYLGGKYLNECTLYVTMEPCTMCAGALSWAQLGELVTGAPDPHRGYSRLTPPVLHPKTRITSGILTGECSEIVKQFFKAKRS
tr|B6YRM6|B6YRM6_AZOPC	MLQEDEYYMKQALLEAQKAFEKAEVPIGAVIVSDKRIIARSHNLTETLNDTTAHAEMQAITAASIALGGKYLTNCVLYVTVEPCPMCAGALAWAQIKRIVYGIKDEKRGYHKITPFILHPKTKVTSKILAEESGFLMKKFFKDKRN
tr|I3YU68|I3YU68_AEQSU	MSVIDPFDDTYFMKRAMQEAEAAYEKGEIPIGAIIVIKNQIIARSHNLTETLNDVTAHAEMQAITAAANYLGGKYLIDCTLYVTIEPCQMCAGALFWSQISNIVYGARDEQRGCISMNTQLHPKTIMKGGVMADEASQLLKHFFIEKRNLN
tr|F6GEF6|F6GEF6_LACS5	MINPYDDNYFMKKALQEAEVAFDKGEIPVGAVIVIENRIIARAHNLTELLNDVTAHAEMQAITAAANFLGGKYLKNCTLYVTLEPCQMCAGALYWSQVSKIVYGARDEERGCINLQTKLHPKTKLEGGILAKEASSLMKRFFIEKRNLN
tr|F0RAR6|F0RAR6_CELLC	MINPFDDTYFMKKALEEAQAAYDKGEVPVGAVIVIKDRIIARAHNLTEQLNDVTAHAEMQAITSAANFLGGKYLENCTLYVTLEPCQMCAGALYWSQISKIVYAAKDVKRGFTAMSTTLHPKTKISGGLLEKEASELLKRFFIEKRNLN
tr|E6XCS2|E6XCS2_CELAD	MILPFDDTYYMKKALQEAAMAFEKGEVPVGAIIVIQDRIIARAHNLTEQLNDVTAHAEMQAITAAANFLGGKYLKDCTLYVTLEPCQMCAGALYWSQISKIVYAAKDVERGCGAMGTTLHPKTKIVGGVLAAEASAMLKRFFSQKRNLN
tr|A4ANK6|A4ANK6_MARSH	MILPFDDTYFMKKALQEAEAAYEKGEVPIGAIIVIDDRIIARAHNLTEQLNDVTAHAEMQAITAAANFLGGKYLQNCTMYVTLEPCQMCAGALYWSQISKIVFGAKDTERGCGAMGTKLHPKTKITGGVMENEASELLKRFFIERRNLN
tr|A2TZK3|A2TZK3_9FLAO	MIEPFDDTYFMKKAYQEAEIAFDKGEIPVGAVIVLNNQIIARAHNLTETLNDVTAHAEMQAFTAAANFLGGKYLKDCILYVTLEPCQMCAGASYWSQIQRIVYGASEPKRGFVNLGTQLHPKTKVTSGVLENDCSLLLKRFFIEKRNLN
tr|A0M713|A0M713_GRAFK	MLSPFNDEYFMKKALEEAESAYEKGEIPVGVVVVINDKIIARGHNLTETLNDVTAHAEMQAITAAANFLGGKYLQNCTMYITLEPCQMCAGALYWSQISKIVFGAEDSQRGYRKFGVQLHPKTEVKSGIMAEEASSILKRFFIEKRNLN
tr|D5BEP1|D5BEP1_ZUNPS	MLTPFDDTYFMKKAFEEAQIAFEKGEIPVGVVVVIKNRIIARGHNLTETLNDVTAHAEMQSITAAASFLGGKYLKGCTMYVTLEPCQMCAGALYWSQLSRLVFAAKDDHRGYQKFGVQLHPKTEVSQGIMANECSQLLKKFFIQKRNLN
tr|A5FJQ9|A5FJQ9_FLAJ1	MINPFTDEYFMKKALQEAEIAYEKGEIPVGAIIVVADKVIARSHNLTELLNDVTAHAEMQSITAAANFLGGKYLKDCTLYVTLEPCQMCAGALYWSQISKIVFGARDEQRGFINMGTKLHPKTTVVSGVMANEAADLMKRFFLERRK
tr|G2PQI5|G2PQI5_MURRD	MEDPFDDNYFMKKAMQEAEIAFENGEVPVGAVIVTNNRIIGRAHNLTERLKDVTAHAEMQAITAASNFLGGKYLQGCTLYVTLEPCQMCAGGLYWSQISRVVYGASDLERGFSVMGGHLHPKTEVVGGVMEKEASELLKRFFIQRRNLN
tr|A4CHE5|A4CHE5_ROBBH	MELILDDAFFMRKALQEAEAAFDLGEVPVGAVITVRDRVIARAHNLTEKLNDVTAHAEMQAITAAANFLGGKYLTDCTLYVTLEPCQMCAGALYWSQVSRVVYGAPDPQRGFTAMGGKLHPRTLVTPGILEAEAAALLKRFFIERRNLN
tr|F0P2A8|F0P2A8_WEEVC	MENIFSDEYFMRKALQEAQVAFDRDEIPVGALIVSQNKIIAKTHNLTETLTDVTAHAEMQAITSAANYLGGKYLKDCTLYVTLEPCVMCAGALYWSQISRIVIGASDEKRGFRSQLVKLHPKTQITEGVLAKESTELIQKFFKDKR
tr|G8X5K6|G8X5K6_FLACA	MENIFTDEYFMKKALQEAEKAFEEGEIPVGAVIVIDNRVIARSHNLTEMLNDVTAHAEMQAITASANFLGGKYLKGCTLYVTLEPCQMCAGALYWSQISKIVYGASDEQRGYKAMGAKLHPKTEVVTGIMQDECTRLMKDFFKKRR
tr|A6GWB8|A6GWB8_FLAPJ	MENIFTDEYFMRKALQEAYVAFDKEEIPVGAIVVINNRIIAKSHNLTELLNDVTAHAEMQAITASANFLGGKYLTNCILYVTLEPCQMCAGALYWSQISKIVFGASDPQRGFTKMGTQLHPKTIVVNGILESECGELMKEFFRKKR
tr|F9YU20|F9YU20_CAPCC	MNTFFTDEYFMKKALEEAQKALEEDEIPVGAIITTNNQIIAKGYNLTQKLNDVTAHAEIQAITAASGYLGGKYLKNCTLYVTLEPCIMCAGALFWSQISRVVFAADDPKRGFRTVGNLLHPKTEIQSGVLQHEATQLLHQFFNKKRK
tr|C7M7C2|C7M7C2_CAPOD	MNTDEYFMQKALEEAQLAFEEDEIPVGAIITIDNRIIAKAHNLTERLNDVTAHAEMQAITMAAHYLGGKYLIGCTMYLTLEPCAMCAGALYWSQLSRLVYAAPDTHRGYSVMGGKLHPKTEVVTGILSQEATTLLKQFFQQKRK
tr|F2ICT8|F2ICT8_FLUTR	MISPYNDEYFMRQAYMEAQKAFELGEVPVGAVVVVNNQIIARAHNLTERLHDVTAHAEMQAITAASEYLGAKYLKDCTLYVTLEPCVMCAGALYWSQLNKIIFASRDEKRGAGRFQNELYHPKTVVSKGPMEQECAQLMIDFFKEKRS
tr|C6WZP9|C6WZP9_FLAB3	MFTDEYYMKIALQEAQQALEKDEVPIGCIIVSNNRIIAKAHNLTEALNDVTAHAEMQAITSAANYLGGKYLQNCTLYVTLEPCVMCCGALSWSQISKVVIGARDEQRGFINKNLSIHPKTEIVLGVLENECSQLVKDFFKSKR
tr|I3ZXQ5|I3ZXQ5_ORNRL	MEIFTDEYFMQQAYIEAQKAYEADEIPVGAVIVCKDKIIARAHNLTERLTDVTAHAEMQAITSAAAYLGGKYLKDCTLYVTLEPCVMCAGALYWSQIDRVVVGAEDLHRGYRQAGLSLHPKTQEKFGVLAEKCSLIIKDFFKAKR
tr|E4RT63|E4RT63_LEAB4	MLLKSYPVFSHEYFMQKALTLAEEAFDQGEIPVGALVVADGKTIIGKGYNQTEKLTDVTAHAEILALSAASQYLGAKYLKDCTLYVTLEPCMMCAGALAWSQVSRIVFAASDEKRGFSLWEPSVLHPKTEVIKGVLANEAGALLKAFFRRLRQ
tr|C6W0V2|C6W0V2_DYAFD	MNIQADITDHFFMEEALALAHKAYEEGEIPVGALVVAKDRIIGRGYNQTERLNDVTAHAEMIAITAAADHLGSKYLTDCTLYVTLEPCVMCAGALYWTQVKRVVVGAMDEKRGFSRVGQPLLHPKTKLVTGIMATESQELLLKFFRQLRT
tr|D2QF17|D2QF17_SPILD	MPDDYFMEIALTLAEEAADNGEIPVGAIVVCRNRIIAKARNQTEQLKDVTAHAEIMAITSATQYLGSKYLPDCTMYVTLEPCVMCAGALFWAQLGRLVIGAADARRGYSRVETNLLHPKTRVETGVLAEESQALLAKFFTRLRT
tr|F4KS71|F4KS71_HALH1	MLHFRGDEYFMQEALKEAQLAFEEGEIPVGAVIACENRIIARGHNTTEKLLDVTAHAEILSITAASNYLNSKYLPDCTLYVTLEPCNMCAGAIFWAQMGRLVYGAGDEKRGFMRIGKELLHPKTTLEYGVLHEECSQLLKEFFQKIRS
tr|G0IUU4|G0IUU4_CYCMS	MAIFFNPVALEIFTDEYWMNEALKQARMAAEEGEIPVGAVIVVNNRAIARAYNQSEKLTDVTAHAEILAITAASNALGAKYLTECKMYVTLEPCIMCAGACFWAQLGELHFAASDPKRGYSNTDPGIVHPKTKVFQGPFQEESTKLIQTFFKNLRN
tr|L0FX20|L0FX20_ECHVK	MELYTPEYFMNEALKQAKMAYEEGEIPVGAVMVCRNRVIARAYNQTEKLTDVTAHAEILAITAASDALGAKYLTECELYVTLEPCVMCAGASFWAQLGGIHFAASDPRRGYSNVSSGLLHPKTKVSKGIMQAEAKELLDSFFEQLRK
tr|E4TTF3|E4TTF3_MARTH	MELTVNSDEHFMREALRQAEIAYEEGEIPVGAVVVCQKKIIAKAYNQTERLNDVTAHAEMLAITSAANHLGGKYLTDCTLYVSLEPCGMCAGALNWSQISEIVYALADEKRGFTKINPNMIHPKTKVKSGLMAAESKKLIDDFFAKMRNKKN
tr|A0A6N4SMC0|A0A6N4SMC0_CYTH3	MLSIHSDEHFMREALKEAQKAFEKGEIPVGAVVVSNNQIISRAYNQTELLSDVTAHAEMLAITAAANHLGGKYLSDCTLFVTLEPCVMCAGALTWSQIGNVVYAAKDIRRGYSTISGLKMHPKTRVCQGPFSEESEKLLLDFFRKLRN
tr|I3YIF2|I3YIF2_ALIFI	MEDQKKNDEKFMRLALNEARKALQLQEVPIGAVVVADGAVVGRGHNLVETLSDPTAHAEMQALTAAASTLGGKYLQGCTLYVTVEPCIMCAGATGWAQVGRVVWGADDPKKGYRRYSETVFHPKTTVVRGVLGEECEELMTSFFAGLRN
tr|G8THI6|G8THI6_NIAKG	MNDEYYMQQALKEAQRAFDDGEVPVGAVVVMNNRIIARGHNQVERLNDPTAHAEIIALTSAFNFLGSKYLPEGSIYITVEPCLMCTGALYWSKISRIVWGADDEKNGHKRITEPNWPFHPKTEVTKGILKDECAELMKSFFRSKR
tr|W0F218|W0F218_9BACT	MTDEYFMQLALKEAARAFEEEEIPIGAVVVAQQKVIARGYNMTEKLNDPTAHAEMIALTSAFNHLGAKYLPDATLYVTVEPCVMCAGALYWSKISRVVWGASDSKNGFSRVQPGVSPFHPKTQLTTGILETECAALMKEFFRNKR
tr|C7PML9|C7PML9_CHIPD	MDDKYYMQQALREARKAFDAGEVPVGAIVVLSDKIIGKGSNQVEMLNDCTAHAEMLALTAAFNYLGSKYLMEATLYVTLEPCLMCAGALYWSKIGRIVYAAKDEKNSYRRVAGATSPFHPKTKVEQGPCEEESLQLVKTFFEQRRK
tr|I4ANY0|I4ANY0_BERLS	MSNFLTSFSHDFFMQEALKEAQKSFDAGEIPVGAIVVHNQKIIARAHNMTEKLNDVTAHAELIAITSAANTLNFKYLTGCKLYVTLEPCVMCAGALAWSQISEIYYGANDLQRGFSILTHSNLFPKKIKIENDILAQECEELLKKFFKKLRR
tr|H6L3L4|H6L3L4_SAPGL	MSIPMDFNVFSDEFFMRQALLEAQKAFELDEVPVGAVLVAQNQILARAHNRTEALTDISAHAEILAITAAAQALDSKYLPKATLYVTLEPCLMCAGALAWAQIGRIVYAAADPKRGFLALAPKALHPKTKLEQGPLAEEAQALLQSFFKRKR
tr|B3ER23|B3ER23_AMOA5	MDKQSSYQKIVFDDEYFMRIALQEAMKAYEVNEIPVGAVVVSNNRIIAKAHNQVEKLKDATAHAEMLALSSAFSYIGGKYLPDCTLYVTLEPCLMCASATFWSKLSRIVFSASDIRLGYRTFGTNVLHPKTKIDAGILEQESQKVLQSFFAKLRE
tr|F4KKJ7|F4KKJ7_PORAD	MIALPPIDPRLDERMMQLALQQALVAYEADEVPIGAVIAVGTRILAKSHNQVELLNDPTAHAEMLAITQATAAIGGKYLPQCTLYVTVEPCPMCMGALRWTQIGRIVYGTADPKGGYMHYSDALPHPKSIIVGGVCEEECRELMVSYFRRKRR
tr|D0J8V2|D0J8V2_BLASP	MKIALEEALIAFHKDEVPIGAAITYENGIIARAHNLTETLSDITAHAEMLVINLASDYLGKKYIQECTLYVTMEPCIMCAGALFFSQIGRVVCGTLNYKRGFLYTGIKLHPRTKFLSGIMKNQCKNLLQEFFFFKRKRMNF
tr|G7SPS5|G7SPS5_9FLAO	MSDLYFMEIALEEALIAFHENEVPIGAAITYKNIVIARAHNLTETLGNITAHAEMLVINYASNFLGEKYIRECTLYVTIEPCIMCAGALFWSQIGRVVCGARNSKRGFLYTGIKLHPRTKFLSGVMKNQCRTILQKFFFFKRK
tr|G8LQT8|G8LQT8_9FLAO	MIIKDFYFMKIALEEALIAFHEKEVPIGVAITYKNIVIARAHNLTETLGDITAHAEMLGIHLASNFLGKKYIRECTLYVTIEPCIMCAGALFLSQIGRVVCGAQNYKIGFLYTGIKLHPKTKFLSGIMKNQCSHILKKFFFLKRIHKI
tr|D0JBG4|D0JBG4_BLASB	MKIALKEAFIAFHKNEVPIGAAITYEDVVIAKAHNLTETFSNITAHAEMLVINLASNYLRNKYIKKCTLYVTLEPCIMCAGALFLSQIGRVVCGAPNNSIRGFSYSGIKLHPKTKFVSGIMKNQCKALIQKFFFFKRIQKHQKNLKIR
tr|Q0I9V2|Q0I9V2_SYNS3	MGSEHSPLWWHIKVVAHQTMRSAKSLTMQSPIELSPQKMQAWMGILIERARRFGERGEVPVSAVVLDHHGRCIGHGINQRELHHDPLGHAELMAVRQACRLRGDWRLNDCTLLVTLEPCPMCAGALVQARVGQVIFAATDPKRGAMGSTINLATHISAHHRMTVIGGVLGEEAKEMLSSWFKQRRRRSDGTGAAPFQTGSTTC
tr|A5GTI7|A5GTI7_SYNR3	MGWKGPASSASVDGSFSLLMETLYQSWMDRLLRLAAKAGQRGEVPVAAVVIDPLGRAIGWGSNRREAAQDPLGHAELVALRQASSLRRDWRFNQHTLLVTLEPCPMCAGALVQARMGRVVFGASDPKRGALGGCLNLSTDASAHHHMEVIGGVRGEACREQLQAWFRQQRNPDGKLAAQDPTG
tr|A8G4Q6|A8G4Q6_PROM2	MRYIFENENSNKDLQKNTNNSKYTLWMNSLLRRSIEIGKVELPICSIILDERGRCIGRGVNRRNINKDPLGHAEIMALRQASLIKNDWRFNECTIITNLEPCTMCSSALIQARMGKVIFGAYDKKRGGLGGSIDLSKHESAHHKMEIIGGLLEDECSKILQIWFKKLRTQK
tr|A3PCT9|A3PCT9_PROM0	MRYIFENVNSNYDEQKGTNTLKYTKWMSSILRRSEEIGKVELPICSIILDERGRCIGRGVNRRNINNDPLGHAEIMALRQASLIKNDWRFNECIIITNLEPCTMCASALIQARMGKVVFGAYDKKRGGLGGSIDLSKHKSSHHKMEIVGGILEDECCKNLQLWFKKLRTQK
tr|Q31B03|Q31B03_PROM9	MRNIFENGNSNNDLNRGRKNLNYIKWMNSILRRSEEIGKVELPISSIILDERGRCIGRGVNRRSVNKDPLGHAEIMALRQASLIKNDWRFNECITITNLEPCTMCASALIQARMGKVVFGAYDKKRGGLGGSIDLSKHKSSHHKMEIVGGILEEECSQILQLWFKKLRTQK
tr|A2BR15|A2BR15_PROMS	MNSILRRSKEIGKVELPICSIILDERGRCIGRGVNSRNINKDPLGHAEIMALRQASLIKNDWRFNECTIITNLEPCTMCSSALIQARMGKVIFGAYDKKRGGLGGSIDLSKHESAHHKMEIIGGILEDECSQILQIWFKKLRTQK
tr|A2BWP7|A2BWP7_PROM5	MNHDFEIQHREITNIDYIKWMRSILRRSDEVGKVELPITAFIIDERGRCIGRGSNKRETNNDPLGHAELIALRQASWIKNDWRFNECSIIVNLEPCTMCAAALVQARMGNVIYGAEDHKRGGFGGTIDLSKHESAHHKMNVIRGILDKDCENRIKIWFKKLRNQK
tr|Q7V1F5|Q7V1F5_PROMP	MNQKTINRHRKIEHLDYLKWMKFILRRSEEVGKVELPITAVIIDENGRCIGRGSNKREINNDPLGHAELIALRQASWIKNDWRFNECSIIVNLEPCTMCAAALVQARMGQVIYGTKDDKRGGFGGTIDLSKHESAHHKMKVVGGVLNQDCKNNIKLWFKKMRNQK
tr|Q3AKB9|Q3AKB9_SYNSC	MIFASRGMVLKGQRWTAVDQRVEITRWMDVLLQRAEGVGLEGEVPVAAVILDGQGRAIGHGRNRRENNRDPLGHAELVALQQAAIVQNDWRFNNCTLIVTLEPCPMCAGALVQARMGTVVFAASDPKRGGLGGSLDLSTHASAHHHMKVIQSVREPEAREQLERWFRQRRRRNR
tr|Q7U7A9|Q7U7A9_SYNPX	MEEQQLWTEWMEVLLARASVNGDSGEVPVAAVILDEQGRCIGHGRNRRERCQDPLGHAELVALSQAATIRGDWRFNPCTLLVTLEPCPMCAGALVQARMGTVIFGATDRKRGGLGGCINLADDPSAHHHMRVVGPLMQERAAEQLEIWFRQRRRRNR
tr|Q3AXH4|Q3AXH4_SYNS9	MKVLLQRAQVNGLSGEVPVAAVVLDANGRAIGHGRNRRETKQDPLGHAELVALQQAALVLGDWRFNQCCLIVTLEPCPMCAGALVQARMGTVVFGAHDRKRGGLGGTMNLATHTSAHHKMTVIGGVMEAEASTQLEQWFKQRRQQNC
tr|Q7VBQ6|Q7VBQ6_PROMA	MQFTKPVKLNDTQIHRWMMILRKRAKIVGKEGEVPITAIILNEKGHCIGHGRNTRNKRFDPMGHAELVALRQAAWLKGDWRFNECTLIVTLEPCQMCAGALIQARMGRVIFGAYDFKRGGLGGTLDLSTHKSAHHKMIVKGGVMKKEIKQEIEEWFSLRRLIKL
tr|A5GLF5|A5GLF5_SYNPW	MAVRADPVHLTPQAMRAWMQRLLNRAERVGATGEIPVAAVLLDEAGRCIGHGSNRRECLNDPLGHAELMALRQGAWLLGDWRMNHCTLLVTLEPCPMCAGALVQARVGQVIFAARDSKRGGLGSTINLAEHQSAHHHMRVVSGVLEEQASALLAGWFRQRRRNLRGNEEAQSQTN
tr|A2C1H3|A2C1H3_PROM1	MTRLLTKARLVGERGEVPIAAVILDKKGRCIGYGGNRRESMKDPLGHAELVALRQASWIKNDWRFNDCTLIVNLEPCPMCAGALIQARMGKIIYGSEDPKRGALGGTINLAEHKSAHHRLLIEKGIMEEESKKIIVDWFKDKRLIARENLLSKLR
tr|A2CA80|A2CA80_PROM3	MQCRCWMLRLLTRAKQLGGLGEVPVSAVVLDADGRCIGHGSNQRHRGRDPLGHAELIALRQAAWLRSDWRFNDCTLIVTLEPCPMCAGALTQARMGQVIFAAHDPKRGGLGSTINLGDHPSAHHKMRVLGGVMEVEARQQLEAWFKQQRQRFHENEVTLTRTD
tr|B1WVN7|B1WVN7_CROS5	MTINNISIQPSAKCLLNKYKNIMIKPNPWGNYQTHCHWMRQALQLANKAAELGDVPVGAVIINHQNNIIAEGYNSKEQNHDPTGHAEIMAIHRASEILQSWHLEECTLYVTLEPCIMCAGAIIQSRLGLLVYGLDDPKSGSIRTVLNLPDSAASNHRLSVLSGILEDECRQQLRDWFTDKREKN
tr|Q2JRA2|Q2JRA2_SYNJA	MTGNLAHLPSSAPPERDPWQRHRAWMQLALQEAERAGEAGEVPVAALVVGPGEELLALSSNRRERDRDPTAHAEILALRQAGQRLGDWQLQGCRLYVTLEPCPMCAGAISQSRLAQVIYGADDPKAGALRSVLNLPASAASFHCPEVIGGVCEAECRRLLQQWFSRRRGIPLAT
tr|Q2JNN6|Q2JNN6_SYNJB	MLHSSEPQGWDLWQRHRAWMQLALREAEQAGEAGEVPVAALVVGPGEKLLALSSNRRERDRDPTAHAEILALRQAGQRLGDWQLQGCRLYVTLEPCPMCAGAISQSRLAQVIYGADDPKAGALRSVLNLPASAASFHCPEVIGGVCEAECRRLLQQWFCRRRGIPSEPAES
tr|Q8DME2|Q8DME2_THEEB	MPEILPLSETDPHDFWMQQAIALAEQAGAADEVPVGAVIVSAENELIATGENRRQRDHDPTAHAEIIALRRAGQRLGTWYLTGCRLYVTLEPCPMCAGAIVQARIHTLIYGTTDPKSGAIDSVLQLPQSPAVFHRIQVIRGVQAVACRQQLQRWFRQHRQKERQ
tr|B8HLF9|B8HLF9_CYAP4	MVHRISYQQHCEWMEQAIALAEQAGAAGEVPVGAIVVSPQGELLGTGENRRERDGDPTAHAEILALRAAGQKLQTWYLKNCTLYVNLEPCPMCAGAILQARIGLLVYGADDAKTGAIRTVLNLPDSRCSFHRLTTLGGILETTCRQQLQTWFARKRGDSLSPALVDRDPKLPLV
tr|B0C0S2|B0C0S2_ACAM1	MDVPSYPEHQQWMEKAIALATQAGAAGEVPVGAVIIGPDGDCIAEGENRRERDHDPTAHAEIVALRAASQVIQSWRLHECRLYVTLEPCPMCAGAIIQARLGLLVYGAHDPKTGAIRTVLNLPGSPCSFHKLPVIAGVLEPTCRQQLQEWFARRRLQQKTQPSSS
tr|P73717|P73717_SYNY3	MDQPLPTHEDWMQMAIALAEEAGNVGEIPVGAVVVNAMGEVLATGQNRKQRDQNPIAHAEMLAIQTACRRLGHWRLNECTLYVTLEPCPMCTGAIIQARLGLLVYGTPDPKTGTIDSVFDLAASAASNHHLQSLGGVCQEQCREQLQDWFAQHRARKKQQSLVS
tr|B1XI69|B1XI69_SYNP2	MITQAEYRRHYHWMQKAIALAKVAGQSGEIPVGAVIVDGKNQCLAQSGNRKEKTQDPTAHAEMLVIRAASQMRQDWHLQDCTLYVTLEPCPMCAGAMIHSRLKQVVYGADDPKTGALRSMANFPDAPFSNHSFPVLGGIAAMECRQLLQNWFQHNCRP
tr|Q10XC7|Q10XC7_TRIEI	MIDDPSYLVHKKWMSRVLELAKTAGDAGEVPVAAAVVNSDGKLVTEAQNRRERDFDPTGHAEILALRQAGQVLQNWHLNQCTLYVNLEPCPMCTGAILQARIGLLVYGADDPKTGTVRTVANFPDSVFSNHRLSVLGGIMEGACRQQLQSWFAKFR
tr|E0UF61|E0UF61_GLOV7	MDKYITQLDEKSYLKHQQWMSRAIVLAQQAALAGDVPVGAVILDREGRLIAEASNRKERDQDPTAHAEILVLRRASQILKTWHLEACYLYVTLEPCPMCTGAIIQARIGLLVYGVDDPKTGTIRTVANLPDSSCSNHRLSVLSGIMESACREQLQTWFAQRR
tr|B7KGK3|B7KGK3_GLOC7	MDKYISQLDEQTYLDHKRWMSRAITLAQEAAQAGDVPVGAVIIDEKGKLIAEGSNRKERDQDPTAHAEIIVLRRASQVLQTWHLQQCKLYVTLEPCPMCTGAIIQARIALLIYGVDDPKTGTIRTVANLPDSPCSNHRLSVISGIMESACRHQLQTWFAQKR
tr|B0JIU5|B0JIU5_MICAN	MWDYLKSIDEKAYEKHRQWMQLALNLAATAGDRGDVPVGAVIVDKQGHLIAQGANCKEKHHDPTAHAEILAIRAASQVLGNWHLNDCTLYVTLEPCPMCAGAIIQARLGLLVYGADDPKTGVIRTVANFIDSPFSNHRLPVIAGILAKESGELLQTWFEKKR
tr|B7K5H2|B7K5H2_RIPO1	MTPYIIHRYWMEKALNQAKLAGEIGEVPVGAIIVDHQGNLLAETGNRKETNQDPTAHAEMLAIRQASQRLQTWHLNNCTLYVTLEPCPMCTGALIQSRLGLLVYGCDEPKSGTIRTVMNLPDSACSNHRLAVISGILEEECRQQLQQWFRERRH
tr|B2J5D9|B2J5D9_NOSP7	MLTKYTEYLIHQEWMSCALELAKVAGDAGEVPVGAVIIDSTGKLLAQGENRKERDKDPTAHAEILALKTAATTLQNWHLNECTLYVTLEPCPMCAGAILQARVGQLVYGVDDTKTGAIRTVINIPDSAASNHGLQVIGGILESACREQLQAWFATRRRRVN
tr|D7E0H8|D7E0H8_NOSA0	MTNHQSLITNHQEYLKHQKWMNHALELAQVAGDAGEVPVGAVIVDAADNLIATGENRKERDQDPTGHAEIMAIRAASQSLQNWRLDKYTLYVTLEPCPMCAGAIVHARLATLVYGVDDTKTGAIRTVINIPNSPASNHPLQVVGGILESACRHQLQTWFTTKRQQ
tr|Q3MB74|Q3MB74_TRIV2	MSHALELAKVAGDAGEIPVGAVITDASGNLIAEGENRKERDQDPTAHAEIVALRAATRILQTWRLHECTLYVTLEPCPMCAGAIIQARLGKLVYGVDDTKTGAIRTVLNIPDSAASNHRLQVIGGILESACRQHLQNWFINRRLQNK
tr|Q7NLR8|Q7NLR8_GLOVI	MKSHSEWMGMALELAREAGRVGEVPVGALVVDASGVLLATGANRRERDYDPTAHAEIVAMRAACAKLRDWRLTDCTLYVTLEPCAMCAGAILQSRLGLLVYGADDPKAGAVGSVLNLPASAVSFHRLPVVAGIEERACRDLLCRWFEEQR
tr|Q31M33|Q31M33_SYNE7	MAAPPPPSIANPEYETHHRWMTIAYEQAVIAGTAGEIPIGAVIVHQGHLLATGQNRRERDRDPCGHAEIIAIRAAAARIGDWRLSDCQLYVTLEPCPMCAGAIIQARLGQLIYAADDPKAGAIRSLLNLPDSPVSHHHLSVLAGILAEPCGQLLRDWFQQRRSRSTGE
tr|Q2LYC0|Q2LYC0_SYNAS	MDTENGSAESDRNPGFPSGASETERDHDERWMRLALEEARLAASEGEVPIGAVIVRENEVIARSHNMPVDRHDPTAHAEILAIREAAEKMKNYRLTGMTLYVTLEPCIMCAGAILQARLKRLVYGTGDPKGGAVDSLYRLLQDSRLNHFVEVTGGVLQASCAEILSGFFREKRVTSPLLKSEGQVKS
tr|I4BXM3|I4BXM3_ACEMN	MQDRSVDESFMRIALQEANKAFDEGEIPVGAVIVLNDTVIASAHNTKERNGDPTAHAEINVIRAASLKLTKEEFARCTLYVTLEPCVMCAGALLQARFERIVFGTLDPRAGACWSLYRIPEDKRLPWRCKIQGGVLAVECKKILDDFFRLLRGGWRGGRAVEGGRLEID
tr|B8E307|B8E307_DICTD	MDKKFSSIDEYFMHEAIKEAKKALRKGEVPVGAVIVYNGQIVGRGYNLRESKKNPISHAEMIAIEKAAKKLKGWRLCNCTLYVTLEPCIMCFGAILNSRISRLVYGTENREEGFTQFVNIRDYKKWKDIEIISGIKKDVCESLLKEFFKDMRSSRS
tr|B5YEJ5|B5YEJ5_DICT6	MGERLSSIDSFFMHEAIKEAEKALKKGEVPVGAVVVFNEKIIGRGYNLRETKKSPILHAEIIAIEKAVKKINDWRLYNCTLYVTLEPCIMCFGAILNSRIDRLVYGTENLEEGFTKFLNVDNYRKWQLREIISGVEKDKCEALLKEFFKNVRSSRL
tr|C0QTD2|C0QTD2_PERMH	MSEDIKFLDIAYEEALKAYEKDEVPIGAVIVKDGEIIGKGHNQRIEKNNALYHAEIVAIEEACRNTGSWRLDGCTLYVTVEPCVMCAGAIMQSRIKKVVFGALDQKGGAVVSKYRLFDDGKLPFKVDYSLINYEKASIILKDFFLNKRRVSRER
tr|B2V869|B2V869_SULSY	MNYHKKFIDQAVKEAEKALKKNEVPVGAVIVKDGKIISKAHNQRISKNNALYHAEILAIEKSCKKLKTWRLDDAVLYTTLEPCLMCAGAVMQARIKKVVFCAKDEKGGAVLSKYTVFDDKKLPFNVEYEYIPDERCSKLLKEFFKKLRD
tr|C1DXN9|C1DXN9_SULAA	MKEINTKFIELAIKEAEKALKKGEVPVGAVLVKDDKVVSKGYNLRISKKNALYHAEIVAIERACKKLKSWRLDDTVLYTTLEPCLMCAGAIMQARIKKVVFLAKDEKGGAVLSNYTVFDDKKLPFKVEYSYIPDERAEKLLKDFFKILREAKHHDKV
tr|D4G8C1|D4G8C1_RIEPU	MIIEQKPSKNQLKKDFFWMNKSLDLAKKSEILGEIPIGAVLIYQDNIVASSGNEVILRNDPSAHAEIIVIREGAKHFKNYRLKENLTIYVTIFPCIMCMGAIFQSRISRVVYGSENYKNNLSFFLFEKNNTNISMNYGHITVYGGILSRSCSSILKNFFKKRRNLIQPKKF
tr|F7WZT8|F7WZT8_9GAMM	MFDDVYWMKLALLAAKKGEKKGEVPIGSIIVYKNKLIGTGWNSCISQKNPTAHAEIISIQKAGQKLNNYRLKNTVLYVTHEPCWMCASAIMFARISRIVYGSYSSKYDCITNFVNILYKKNIKHHIVNITSGILLYECSILLSDFFKNKRKKINFVN
tr|Q057R7|Q057R7_BUCCC	MLSIDNYWMKYALKQAYLGKKNGEVPIGSLLIKNNNLISSAWNSCINLFDASAHAEILVIRNGGKILKNYRLKNTILYVTHEPCFMCSEAIINARINKVVYGSYSFKKNCFSYYINFLYINNIKHHIKEIKSGILLYECSNLLKNFFRRKRYT
tr|E8Q6F2|E8Q6F2_BLOVB	MFDLLDMDIIWMRYAITLASVAALSGNVAIGAVLVYDGRLVGYGYNAALIFHDPSAHAEIIALRVGGNYLGNYRLLNTTLYVTMEPCIMCVGAIINARIHRLVCGAIGNKIRWINLLRINYFIDHAMINHQCDIKTGVLSEVCSKQIRDFFKYKR
tr|Q492D4|Q492D4_BLOPB	MYEIENVDTIWMRHAIALAAHAEIIGEISVGAVLIQNGKLISYGWNSSIICHDPSAHAEIVALRTGGKVLGNYRLLGTTLYVTLEPCMMCIGAIIHARVYRLVCGAKNSKTEQRSWLKNTLRHPMNNHHVFLTTGVLEKECAYQLNKFFKRQRKT
tr|Q7VRR3|Q7VRR3_BLOFL	MYPVDIEIIWMCYAVMLANIADLNGDVSVGAVLVYNERLIGCGYNASIKNNDPSAHAEIVALRIGAEVLGNYRLLNTTLYVTLEPCMMCIGAMIHARVYKLVYGAHNKKTEYFSIWNKYIRNDCNHRFVIKSGVLEKICSDQISSFFKIRRRFCRKKIL
tr|H6Q5H5|H6Q5H5_WIGGL	MSHAIFLAHQASNMQEVPIGSVVVLNNKIIGEGWNQSISRQDPSAHAEIIALRQAAKYMSNYRLINAEIYTTIEPCIMCIGAIINARIDRLIFGARKKNRKNLFIEKLLNSNESNHHFVLTEGVLAKECSEAMHNFFYCRRIKY
tr|Q8D363|Q8D363_WIGBR	MYHALYLANKAKKFGEIPIGSVVILKDNIIGEGWNQSIKKNDPSAHAEILALRSAGKNINNYRLLNTEIYTTIEPCIMCIGAIINARVSRLIFGARKTKKINFFTKDLLNNCNLNHKISLTEGILEENCKKIINKFFSKIRKKNKNKFLCF
tr|G2LPB8|G2LPB8_BUCUM	MKIALRYASYAKRKGEIPIGSIIVFEERIIGVGWNSSIIRHDPTAHAEIIALRHAGKTIKNYRLINSTLYVTLEPCVMCFGALINSRITRLVFGAYSKKSSNQHFLKNLFFNANTNYHLDIKNNILKNECENILIKFFKNKRKK
tr|G2LMX0|G2LMX0_9GAMM	MRYKKDKHWMTIALKYAYYAKEKGEIPIGAVLVFKERIIGIGWNKSIATNDPTAHAEIIALRHAGKNIKNYRLLNTTLYVTLQPCIMCCGAIIHSRIKRLVFGTNCEKVDAKFSFKNIFFDSQKHYNLDIKKNVMKRECSNILIDFFKKKRKK
sp|Q8K9R4|TADA_BUCAP	MKSNRDSYWMKIALKYAYYAEENGEVPIGAILVFQEKIIGTGWNSVISQNDSTAHAEIIALREAGRNIKNYRLVNTTLYVTLQPCMMCCGAIINSRIKRLVFGASYKDLKKNPFLKKIFINLEKNKLKIKKHIMRNECAKILSNFFKNKRF
sp|Q89AM8|TADA_BUCBP	MHDSDKYFMKCAIFLAKISEMIGEVPVGAVLVFNNTIIGKGLNSSILNHDPTAHAEIKALRNGAKFLKNYRLLHTTLYVTLEPCIMCYGAIIHSRISRLVFGAKYKNLQKYICCKNHFFINKNFRKISITQEVLESECSNLLSSFFKRKRKIATKYFNNNII
tr|B2UR34|B2UR34_AKKM8	MITSVMMEMPGSDEWFMRQAMKESRKALVKGEVPVGAIVVKDGRVIGRGWNQVETLKDATAHAEMIALTAAQEALGDWRLEGCTLYVTKEPCPMCAGAIVHCRPDRVVFGCPDAKTGAAGGWINLLDSNPPLNHKCEVRPGVLGDECLLHLQEFFRAARLAAKERKKLSARLSSPPDENGE
tr|W0IYX8|W0IYX8_9BACT	MVKPARQDCPFDKRFPSQLARDDVFFMSLAWNQAIDAWRKDEVPIGCIIERNGEVIAAAHNRVESAADPTAHAEMLALTQAAASLGDWRLEDCTLYVTKEPCPMCSGATLMSRLRRVCYAVPDPKMGCLGGATDLNALPRVNHHLAITAGGVLETECRELLQAFFRQKRGALPLTGPAPGDGEEHEQDS
tr|B1ZQV8|B1ZQV8_OPITP	MSAPPPCPFEKRFPSQLARDDTFYMSLAFNQAIDAWRLDEVPIGAVIELGGEVVAAAHNTVEEARDPTAHAEMLAITQAAAKLGDWRLEGATVYVTKEPCPMCSGAMLMSRVKRVCYAVRDPKMGCLGGATNLNDLPRVNHHVELTAGGVLEDECRALLQAFFKLKRQAGEPTGEGAA
tr|D5EKK4|D5EKK4_CORAD	MTNDCPFDKIYPSELNRNEDYFMAHAFNEAIEAWKKDEVPIGAVIEYEGRIIASAHNQSRSTNDPTAHAEILAISQAANTLGDWRLNECRLYVTKEPCPMCSGALVIARIGKVYYGLPDEKMGCVGGAVDLGALPRSNHHFESIGGVMEDANHAILKAFFEKKRAINAAKKEAARLEDPKE
tr|H6LF75|H6LF75_ACEWD	MFLWQLDCFAKGGSHIKKNLQEMMEQAIIIAKQGEAKGEVPIGALVVCQGEVIARAHNQKETLADPTAHAEMLVIREAAKKLGRWRLDDCQLFVTAEPCVMCMGAIIQARIPFLVYGATEKKFGGVESTAYLCQHPMLPKQMEIYAGICEQQCEALLKNFFSSKR
tr|D5AYB7|D5AYB7_RICPP	MNILLDKKTYFNNFFMEQALKQARLAFDKNEVPVGVVIVCRLNQKIIVSSHNNIEEKKNPLCHAEIIAINTACNLISSKNLNDYDIYVTLEPCAMCASAISHSRLKRLFYGASDSKHGAVESNLRYFNSNSCFYRPEIYSGILSEHSRFLMQEFFQRIRSAID
tr|H8K9G0|H8K9G0_RICAC	MNILLDKEMSFNNLFMEQALKQARLAFDKNEIPVGAVIVDRLNQKIIVNSHNNTEEKNNALYHAEIIAINEVCNLISSKNLNDYDIYVTLEPCAMCAAAIAHSRLKRLFYGASDSKHGAVESNLRYFNSSACFHRPEIYSGILAEDSGLLMKEFFRRIR
tr|A8GQ36|A8GQ36_RICAH	MNILLDKEMSFNNFFMEQALKQARLAFDKNEVPVGAVMVERLNQKIVINSHNNTEEKNNALYHAEIIAINEVCNLISSKNLNDYDIYVTLEPCAMCAAAIAHSRLKRLFYGASDSKHGAVESNLRYFNSSACFHRPEIYSGILAEDSGLLMKEFFRRIR
tr|B0BVG7|B0BVG7_RICRO	MNILLDKEANFNNFFMEQALKQAKIAFDKNEVPVGAVVVDRLNQKIIASTHNNTEEKNNALYHAEIIAINEACNLISSKNLNDYDIYVTLEPCAMCAAAIAHSRLKRLFYGASDSKHGAIESNLRYFNSSACFHRPEIYSGILAEDSGLLMKEFFKRIRTVISSHRMK
tr|H8KAK3|H8KAK3_RICMS	MNILLDKEANFNNFFMEQALKQAKIAFDKNEVPVGAVIVDMLNQKIIASTHNNTEEKNNALYHAEIIAINEACNLISSKNLNDYDIYVTLEPCAMCAAAIAHSRLKRLFYGASDSKHGAVESNLRYFNSSACFHRPEIYSGILAEDSGLLMKEFFKRIRTVISRHSDNLDDVIPAKAGIHKKFLKTKS
tr|A8F050|A8F050_RICCK	MNLLLDKETSFNNFFMQQALKQARIAFDKNEVPVGAVIVDRLNQKIIASSYNNTEEKNNALYHAEIITINEACNIISCKNLNDYDIYVTLEPCAMCAAAISHSRLKRLFYGVSDPKHGAVESNLRYFNSSACFHRPEIYSGILAEDSGLLMKEFFKKIRTTIPNHGRALLRNSNDVIPVKVGDCCMARKIAQMSFQRKCE
sp|Q4UJW9|TADA_RICFE	MEQALKQAGIAFDKNEVPVGAVIVDRLNQKIIVSSHNNTEEKNNALYHAEIIAINEACNLISSKNLNDYDIYVTLEPCAMCAAAIAHSRLKRLFYGASDSKHGAVESNLRYFNSSVCFYRPEIYSGILAEDSRLLMKEFFKRIR
sp|Q68Y02|TADA_RICTY	MEQALKQARLAFDKNEVPVGVVIVYRLNQKIIVSSHNNIEEKNNALCHAEIIAINEACNLISSKNLNDYDIYVTLEPCAMCASAISHSRLKRLFYGASDSKQGAVESNLRYFNSSACFHRPEIYSGILSEHSRFLMKEFFQKMRSTID
tr|B3CVK2|B3CVK2_ORITI	MFMLQAIEQASQAFNLGEVPVGVVMVNRATRTILTRAYNKVETTLNPTFHAEIIAINKACSLLSCKYLHGYDIYVSLEPCAMCAAALSHVRIDRIFFGAYDEKFGAIENGVRLFYNTTVYYKPEIYGGIMELQSKELLQKFFSNLRVKNETKCIM
tr|Q2NIM0|Q2NIM0_AYWBP	MENNNQQHIFFMKEALKEAQKAYLKEEVPIGAIAVLNQKIIARAHNNRNTKKLFFGHAEFLALIKAGKKINSRFLNDVSLYVTLEPCLMCTGAIIQAGIKNLYYGTSIEKSYSFNDMSSIQNMPFMDKLNIQSGLLAQESIQLLKKFFQELRIKKNNLLSK
tr|Q6YRB2|Q6YRB2_ONYPE	MENNNQQHIFFMKEALKEAQKAYLKEEVPIGAVAVLNQKIIARAHNNRNTKKLFFGHAEFLALMKAGKKINSRFLNDVSLYVTLEPCLMCTGAIIQAGIKNLYYGTSMEKSYSFNDMSSIQNMPFMDKLNIQSGLLAQESMQLLQKFFQELRIKKNNLLSR
tr|B1VAS3|B1VAS3_PHYAS	MTQNDKNLFFMKAAFQEAYKAYLKKEVPVGAVVVLNNQIIARAHNNRKQKNLFFGHAEFLALIKANKKLKNRRLTNSSVYVTLEPCLMCAGALIQAGVKHVYYGAADSKTGCIKSLLTSFELPLPHKVIAHSGFLAQESSDLLKTFFQQLRKKDGSKKTKNTSILL
tr|B3R0G2|B3R0G2_PHYMT	MLNEDLFFMKEAFKEAKKAYYKNEVPVGAVAVLNNQIIARTHNNCEKKQIFFGHAEFLLMMKLNKKFKNRRLNKINIYVTLEPCLMCAGALIQTQINKVYYSVNNYKSGSIDSVISLLKFKYPHKIITESGLLAKENKILLKNFFKNLRNY
tr|F8HYA0|F8HYA0_WEIKK	MLTEQQIHTFMGAALVEAKKAYALGEVPIGAVVVLDGQIIGRGFNLRERFEDPSQHAEFQAVLEASRQQKSWRLPEAELFVTVEPCIMCAGLLQQARIKTVYYGAEDYKAGGVHSMYHLLEDDRLNHQVEVHQGVRATEASTLMKDFFKAIRIRQKAAKKARRQREDQN
tr|C7LT61|C7LT61_DESBD	MSKEDAKIIDSAPVTFYCAPSPTPGLDDLLIWEPFMCEALQLAGLAEGRGDVPVGAVVVDGNGRILGRGENRTIFENDPTAHAEILALRQAGAKVGNHRLTDAVLVVTLEPCIMCLGAVIQARLAGVVYAAKDPKAGCLVSRMSGTELPWSNHHFWSLGGVLEQECSAKLSGFFQKRRQEKKISKNLAER
tr|B8J3B7|B8J3B7_DESDA	MWRDVPDASFPFPGGSRLRGGGFRAFAPAGPVPAAPPGHTWECLMDRALDRARHAAALGEVPVGAVLVAPDGRVLAEEGNAPVALSDPTAHAEILALRRAGQMLGNYRLGGCVLVVTLEPCAMCAAACIHARLAGLVYGAADDLAGAVVSRAEYFDAQSANHSLWHMGGVRGEECATLLRDFFAVRRERADFSPG
tr|B8DNS2|B8DNS2_DESVM	MTDNAFILPPYALRGPAGPVPPAPTGWTWDALMDAAIAQARKAAGQGEVPVGAVVVDRQGRIIGTGHNTPVASHDPSAHAEMVALREACRNTGNYRLDGAVLVVTLEPCLMCAGAMVHARVAGVVYGAPDLKAGAVTSCLDALDQPFHNHRVWHMGHVRAAECGALLQEFFRERR
tr|Q72BV6|Q72BV6_DESVH	MGPVPYAPEGWTWERLMDEALAEARLAQAEGEVPVGAVVVDKAGRIIGRGHNRCLRDNDPSAHAEMVALRMAATTTANYRLGGTFLVVTLEPCLMCAGAIVHARVEGVVYGAEDPKAGAVTSCLEAFEQPFLNHRPWHMGGLRRRACTAILKDFFNGRRTD
tr|Q1MRH7|Q1MRH7_LAWIP	MCWGPIPTPPLGWTWDNLMDEALIEANQCTKKNEVPVGAIIVHKNGKIIGKGHNAPITTSDPTAHAEILALRTAGAVQQNYRLQDCFLIVTLEPCLMCVGAIIQARIDGIVYGAAELNTGSITSCIAGFDLPFNNYKPWHMGGIKATQCSQLLHNFFYKLRK
tr|C4XU60|C4XU60_DESMR	MPAPPPGWPDFEAVMALALAEARAAAAVGETPVGAVLLSAAGELLARAGNAPITTNDPTAHAEMRVLRQAAAKVGNYRLPGTILAVTLEPCLMCLGAMIHARVGLLVYGATDPRCGVVDSRLPGPDLPFFNHRFNVVSGIRAEECGGILRNFFREKRRGGAG
tr|E6VW36|E6VW36_PSEA9	MPLTPPDPPAGTSWRSLMDVAFAQACMAAKEGESPIGAALFAPDGALLAAARNNPVGLNDPTAHAEVLCLRQAAARLGNYRLTGTILAVTLEPCLMCTGALIHARVAGVVMGALDPRAGAVISNLQGHALPFANHRMWFVQGVMEEECSTLLKRFFLEKRRGCTR
tr|C8X396|C8X396_DESRD	MADVQYTLLPPDADWETVMELALDEARAAQTHGEVPIGAVLVDPDKRVLARGGNRTITDSDPTAHAEIVALRRACQSVGNYRLPGAILAVTLEPCLMCLGALIQARLAGVVFAARDPKAGAIVSQLEGPHLPWLNHRFWVRETTAHAATSRALLQDFFRQRRGKA
tr|D3S9X0|D3S9X0_THISK	MAAEVAPDARNLEPGERGPAPTEPGAHAYWMDVALAQAERAAEVGEVPVGAVLVDAEGYCLAVAHNAPIGEHDATAHAEIRVLRRAGKRCSNYRLTGTTLYVTLEPCSMCAGAMIHARVERLVFAASDPRTGAAGGAIDLLHHPAHNHRLECIEGVAAKRSAELLRNFFRLRRKR
tr|A0A059ZZE3|A0A059ZZE3_ACICK	MILEPCDSLAATVAGGPVAAETDDRHWMGLALEQARCASLVGEVPVGAVLLSASGALLARAHNRPIAMQDPCAHAEILVLREAARALGNYRLLGTTLYVTLEPCAMCAGAMLQARVAQLVFAARDPKGGAVVSRLGVLDAEPRLHRLRWREGPGARESQALLQDFFRARRAGKGGREA
tr|E0TBL5|E0TBL5_PARBH	MDRPDLSASDADLERWMDHALGLASMAARNGEVPVGAVLLSATGQLIAEAVNTPIAQCDPTAHAELAVLRKGALATGNYRLTGTTLLVTLEPCAMCAGAICHARIGHLVYGADDPKGGAVRHGATLFDQVTTHHRPRVTAGIRADESAALLRSFFAERRAMTRPRRHGESGP
tr|Q1AS41|Q1AS41_RUBXD	MAVHEPGAQNPPCAGRRDLRMMRLALRAAREAAGRGEVPVGAVVARGEEVLALASNEREATGDPTAHAELLAIRRAAAALGGWRLTGCTLYSTLEPCPMCAGAAWAARLSRIVYAAPDPKAGYAGTLHNTPSDRRLNHTASVLGGLLAQESATLLRDFFRERRLKRA
tr|E4QA09|E4QA09_CALH1	MIIQKTVFDDKKIQKNLLKIDKEKGDKLMYIYNVMKTLIEYASRSNDIPVAAAVVKNGKIISIKRNDSKKAIYHAEILAIIDATSKLSTKDLRSCEMFVTKEPCPMCMSAIVLSKVKRLYFGARDFKMGAAESCFNLSQNPFLNHKVEVIGGICEDECRLLLKRFFEEKRR
tr|E4SCS0|E4SCS0_CALK2	MYIYNVMKTLIEYASRSNDIPVAAAIVKNGKIISIKRNDSKKAIYHAEILAIIDATSKLSTKDLRNCEMFVTKEPCPMCMSAIVLSKVKRLYFGARDFKMGAAESCFNLSQNPFLNHKVEVIGGICEDECRLLLKRFFEEKRR
tr|E4S9W6|E4S9W6_CALKI	MYIYNVMKTLIEYASRSNDIPVAAAVVKDGKIVSIKRNDSKKAIYHAEILAIIDATSKLSTKDLRSCEMFVTKEPCPMCMSAIVLSKVKRLYFGARDFKMGAAESCFNLSQHPFLNHKVEVIGGICEDECRLLLKRFFEEKRR
tr|E4Q6N1|E4Q6N1_CALOW	MYIYNVMKTLIEYASHSNDIPVAAAVVKDGKIISIKRNDSKKAIYHAEILAIIDATSKLSTKDLRSCEMFVTKEPCPMCMSAIVLSKVKRLYFGARDFKMGAAESCFNLSQHPFLNHKVEVIGGICEDECRLLLKRFFEEKRR
tr|D9TH09|D9TH09_CALOO	MYIYNVMKTLIEYASHSNDIPVAAAVVKDGKIISIKRNDSKKAIYHAEILAIIDATSKLSTKDLRSCEMFVTKEPCPMCMSAIVLSKVKRLYFGARDFKMGAAESCFNLSQNPFLNHKVEVIGGICEDECRLLLKRFFEEKRR
tr|A4XGF1|A4XGF1_CALS8	MYIYNVMKKLIDYVSSMEDIPIAAAVLRDGEIISIQKNDSKNAIFHAEILAILDAASKLSTKDLRGCEMVVTKEPCPMCMSAIVLSKIDRLYFGARDFKMGAAESCFKLSQDPNLNHKVEVIGGICEEECKALLKSFFEKRRI
tr|Q1QA51|Q1QA51_PSYCK	MKNFLNANLLPYQLIHSPFTNGNPLIGEQIKTALFWSVEDIKWMTEALKLAKQGAEKEEVPVGAVLVHNQQIIGQGFNEPIGRCDATAHAEIVALRDACTRLNNYRLPLKTTLYVTLEPCTMCMGAMIHARVDRLVYAAHEPRAGVLGSQMNLAEQPFYNHRMQVDAGLCREHSSQMLKDFFRQRRKVAKVNRKISD
tr|Q4FRL4|Q4FRL4_PSYA2	MRHFLNINSQPNQLIDSPFVNPLIGEQLKTAIFWSVEDIKWMTEALKLAKQGAEREEVPVGAVLVHNQQIIGQGFNEPIGRCDATAHAEIVALREACAHLKNYRLPLQTTLYVTLEPCTMCIGALIHARVDRLVYSTNEPRAGMVGSQMNLAAQPFYNHHMQVDTGLCREHSSQMLKDFFRERRKAAKANCKMSD
tr|A5WFT9|A5WFT9_PSYWF	MTVTAVNLLTPHSALLSEAYPGDLTAANYWLLSDVGFMRRALALAQQGASQEEVPVGAVLVCDNKIIGEGFNQPITTSDPTAHAEVVALRCACQTLQNYRLPPNTTLYVTLEPCTMCLGALIHARLARLVFATFEPRAGMVGSQLNLTEMDFYNHKMQAYSGLLQQQSQTQLRSFFRARRGKKKPQKQSD
tr|C6V3W5|C6V3W5_NEORI	MELAISVARESDCEVPVGAVLVRQGAVIASSGNRVFRDSDPTAHAEMLVIREAIQRLGVKFLVDFELYVTLEPCPMCMYAMSLSRVGTLCFAAYDEKRGAISNGCLGTGTYFHVPMVYEGLMEDEAKELLSSFFRILRN
tr|Q2GEW0|Q2GEW0_NEOSM	MDKKFMELAMSVARQSDCEVPVGAVLVRQGAVIASSGNRVFRDSDPTAHAEMFVIREAIQRLGVKFLVDFELYVTLEPCPMCMYAMSLSRVGTLCFAAYDEKRGAISNGCLGTGTYFHVPIIYEGLMEDEAKELLSSFFRILRN
tr|C6BWN9|C6BWN9_DESAD	MTNIITRGTPPANPPQGQTWRSMMDTAIREAFKARRHEEVPIGAALFTAEGELLATGNNTPLTQNDPTGHAEVNCIRNACKNLDNYRLPRGTILVVTLEPCIMCLGAIIHARVGGVVFGAPDPKAGAVVSNLEGTDLSFANHKFWTIGGVCENECKEILQSFFLHKRKK
tr|B1VIU6|B1VIU6_CORU7	MWLRSWASTRSSPTCWTPTCLTTRTMTTEPGSPAQPDRLIGGGLPRQGGHVADEELMRQAIDVACSTPPGDVPVGALVVDADGTVLATATNRREQDADPLAHAEVLALRQAVRALGDSWRLERCTLVVTLEPCAMCAGAALGARVGRIVFGAYEPRTGACGSVWDLPREALLHKAEVRGGVLQPECEQLLRGFFEKLR
tr|F8E3B9|F8E3B9_CORRG	MDAQRGEQIETSSSVGTGLPRSQVELQHEAWMRRALEVAGATPRGDVPVGAVVYGPDGRELAVGFNQREKDSDPLGHAEIAAIRAAVAELGDAWRLEDCTLVVTLEPCAMCAGAALGARVKRIVYGAREPKTGACGSVWDLPREAPLHKAEVFGGVLRDECEALVKEFFEQLR
tr|Q2J9G7|Q2J9G7_FRACC	MVVILIETSHSFQAFPARHPHPSEAGTAPTGTMGAVPIPTAQYEPWMRRALKLATTLPDPGADDPPVGAVIYGPDGTEIAAAHHDRERTADPTAYAEILALRQAAQALGTWRLTDCTLVTTLEPGTMSAGAIVLARIPRLIIGTWDKYNGAVCSLWDVVRDRRLNHFVEVIPDVLKDECDALLDSYLDSPSNLARG
tr|F8AZ44|F8AZ44_9ACTN	MAKYEPWMRRALEMARALPDPGAGDPPVGAVIYGPDGREITAAHHDRQRTADPTAHAEITVLRRAGRALGTWKLDGCTLVTTLEPGVMAAGAVVLARMPRLVIGSWDERNGAVCSQWDLVRDPRLNHFVEVIPEVLKAECDALLNRHLGPRQSSGRG
tr|C7RDP4|C7RDP4_ANAPD	MCKDNNSGNNVNKIEEIPQNTFSKEDYFFMAEAINEARVARFIEEVPVGAVVVYDGKIIGRGHNLTYKGKSALKHAELMAIKEASSWMDDFRLEECTMYVTMEPCSMCAGAIINSRIDRLVVGIRDHKRGACGSNTNVCGDRSQLHFVDAEFGLMEEEALFEIQTFFRYLRQKKKNKSKK
tr|G2IFL6|G2IFL6_9CLOT	MNVEYFTREMLKEAYKAYKLNEVPIGCLIVKDNKIISKSHNTKHSTNIPINHAEILSIIQSCKNLNSLYLNNCSIFISLEPCAMCAGAIIESRIKNIFIGSPNPFNGFFSKNYYFYPKDLNIKWLNDSRCEFIINRFFIKKRKKL
tr|E6SKK9|E6SKK9_THEM7	MLQPHRPKEPATATRAASGSPRGPEASQDEALAAPAARPAPDDPDVLYMAEALAEARRALALGEVPVGAVAVHDGRIIARGHNLRERLGDPTAHAEILVLREAAARLGGWRLEGVTLYVTLEPCPMCAGAIVLARVPRLVYGAPDPKAGAAGSLMNLVQHDKLNHRVELRAGVLAEASAALLRGFFRQLRGAGDPAPAPGPAETGDP
tr|B4U974|B4U974_HYDS0	MQIEYIEQKLLELCKEAIAQDRIPVSALVTKNDEIVSWAFNGIKSIEHAEILAIEKAMNVLNTKRLDGCDIYVSLEPCPMCTYAISLARIEKVYFFSLDDKNGAILSNANIIDKFELKLKWEYKKNADFENMLKGYFKNKRCLTVLK
tr|B3DZQ1|B3DZQ1_METI4	MGKEMTAQGGDERLSRDYYFMGLALEKAKEAFDNGEVPVGAVIVRGEEILGFGRNRVERHRDVTAHAEMEAIRQSQQRVGDWRLDSTTLYVTKEPCLMCWGAVFLSRIERVVFGISDPKQADFCCIKDFFTARKKPEILPGVRSQESLELMHQFFFILRNKKRELPRCNIGIS
tr|A4AWV4|A4AWV4_MARSH	MQSAQNNLNMVNHDFYMAKCIQLAEEAKQNGNTPVGALIVSKDEILGIGRENTRSKKDITRHAEIEAIQNALKKVKSLKGAILYTTHEPCVMCSYVIRHYEIGTVVFGLRSKYIGGKSSEFNLLETENIPIWSQPPSFIEGVLVKECQQLSINN
tr|F4KVQ4|F4KVQ4_HALH1	MLNSSLHPFFLRCHELAATSAELGNPPVGAVLIRDGLIIAEGLELARSSGDVTRHAEIEAIRAAVHILKTSDLSDCELITTHEPCVMCAYAIRHYRIRRVVYELAVPTVGGVSSKFPVLSDPTFWEARPVPEIHLGF
tr|I4B4M7|I4B4M7_TURPD	MTIAFAEAQEAFSRGEYPVGAVLLRDGEIIAKAGNRCVADVDPTAHAEVLVIREGYKKLRSVSDCTLYTTLFPCPMCEKTIVEVGIRRVVYGATSFRWIREHKYVHLVPEVEGPVMQTECRDLFERRLRENGRKDILDFERQARQ
tr|D8K732|D8K732_NITWC	MTVSVASFGLVGLGVISLAGEGRATEIEKPFNRERATQWMRRAIELSRKAMELGDGFPFGSVIAKEGEIVGEGWNRSWVNRDPSAHAEIEAIRDACKRLDTLSLEGCDVYASAQPCPMCIAAIYWAGANRIFFGNSARDIAALDPNLDATFIYQALTKPAEQRPVTERELLREEVMEVFRGYAAIKK
tr|Q3JBX7|Q3JBX7_NITOC	MTVSVASFGLVGLGVISLAGEGRATEIEKPFNRERATQWMRRAIELSRKAMELGDGFPFGSVIAKEGEIVGEGWNRSWVNRDPSAHAEIEAIRDACKRLDTLSLEGCDVYASAQPCPMCIAAIYWAGADRIFFGNNDRDIAALDPNLDATFIYQALTKPAERRPVTERELLREEAMEVFRDYAAIKKQST
tr|C3MCY1|C3MCY1_SINFN	MRGIEGLLAAAGPLKEWTMQEEERFLREAVSLARTNLEKGGRPFGAVVVRNGEVIGRGVNEMLDTGDPTSHAELNAVRAAAKTIASLRLEDATVYASGHPCPMCLAAMRMAGITEIAYAHSNEDGEPYGLSTAAIYAELAKPLAEQAMRFRHVPLEDDRTLYADWQARQRP
tr|A0A654KZL5|A0A654KZL5_ACIBM	MKANQEFLRQAIELAYNNIEKGGRPFGAVIVKDGKVIASGVNQILTTNDPTAHAELLAIRAASQVLGTANLEGCSVFASGHPCPMCMAAMRLAGIKTVNYAYSNEDGAPFGLSTAEIYADLVKPFAEQSMKIECVPVRFEDRTDLYVFWKNYQAKQSGLK
tr|D8JMJ6|D8JMJ6_ACISD	MEKGEQFLRNAIELAYNNIEKGGRPFGAVVVKNGEVIASGVNQILTTNDPTAHAELLAIRAASQILGSANLEGCSVYASGHPCPMCMAAMRLAGIKSVSYAYSNEDGTPFGLSTAEIYIELAKLFAEQSMKIQYIPIRVENRTDLYVHWKNYQANHSGSE
tr|F0KK71|F0KK71_ACICP	MEKGEQFLRKAIELAYNNIEKGGRPFGAVVVKNGEIIASGVNQILVTNDPTAHAELLAIRAASQVLGSANLEGCSVYASGHPCPMCMAAMRLAGIKSVSYAYSNEDGTPFGLSTAEIYIELAKPFAEQSMKIQYIPIRVENRTDL
tr|Q1LGY2|Q1LGY2_CUPMC	MNTNHAERYLGEAIELARTNLEQGGRPFGAVIVKDGEVIATGVNQILSTNDPTAHAELTAIRAASQKLGSPSLDGCAVYASGHPCPMCMAAMRMAGVKEVTYAYSNDDGEPYGLSTAAIYADLAKPFAEQSMKIRYMPVRPASCPDLYAEWKRRAG
tr|Q4KK65|Q4KK65_PSEF5	MHDDQHYLQQAVALARRNVEQGGRPFGALLVRNGRVLAEAVNEIHLSQDPTAHAEMLAIRAASRQLGPRLDDCVIYASGQPCPMCLAAMYLCGVSRAVFAASNEQAEPFGLSTAAIYQQLSKPLEAQRLPVLHLPQAAMSALYQDWQERHAAN
tr|F8G425|F8G425_PSEP6	MSEERYMREALDLARANIQAGGRPFGAVLVYQGQVLARAINEIHSTQDPTAHAEMQAIRKASHALGQARLDGAEIYASGHPCPMCLAAMHLCGIERAWFAYDNAEGEPYGLSTAAVYAQMARPPQQQSLPLRALKPSGEAGLYLEWKQANAQ
tr|Q1I8S2|Q1I8S2_PSEE4	MSAETYMREALDLARANIQAGGRPFGAVLVYQGRVIARAVNEIHSTQDPTRHAEMQAIRQASEVLGRARLDGAEIYASGHPCPMCLAAMHLCGIERAWFAYDNEEGEPYGLSTAAIYAQMARPPQQQSLPLRPLKPAGETGLYLEWKQAGQV
tr|B1ZQR4|B1ZQR4_OPITP	MNARTVSPKAAVGSALASGANHHTLAVMTPETYMREAIQLADDGMRADRGGPFGCVIVRRGEIVARGQNRVTSTNDPTAHAEVTAIREAAQRLGTFQLGDCELYTSCEPCPMCLSAIYWARIPTVYYANTRKDAAAIGFDDDFIYQQIPLPPEQRTVKMLPLLHDAAQSTFQAWAVKPDKVRY
tr|D0KZ29|D0KZ29_HALNC	MCDHVVHEQEKQIMRQAIEFSREKMIAGFGGPFGAVISRNGEVIATGFNQVTSANDPTAHAEVSAIRAACQVLNTFDLSGCEIYTSCEPCPMCLSAIYWARLDRIYYANSRQDAADIGFDDAFLYEEIAKDIPDRQIPTIRLLEKEAILPFNEWRAKPDKIAY
tr|W0ENB6|W0ENB6_9BACT	MCEKDKFMQAAIDLSLDNIDHGGGPFGAVIVKEGKIIARGANRVTASNDPTAHAEVNAIREAARVLGTFDLSGCEIYTSCEPCPMCLGAIYWAHLDRVYYGNTKADAKAIGFDDSFIYDELALPLEKRHLTILPLMRDRAIKAFEKWADKSDKIEY
tr|E4T2M5|E4T2M5_PALPW	MDSNKKFMRKAIALSLKNIENGGGPFAAVIVKEGKIIATGANRVTANTDPTAHAEVNAIRKAAKKLGTFDLSGCEIYTSCEPCPMCLGAVYWAHLDKMYYGNTKADAKNIGFDDSFIYDEIELKPENRRLQSVQLLPDEAIKAFESWVNTTDKIDY
tr|Q8AAZ1|Q8AAZ1_BACTN	MTKEELMRKAIELSKENVANGGGPFGAVIATKEGEIIATGVNRVTSSCDPTAHAEVSAIRAAAAKLGTFNLSGYEIYTSCEPCPMCLGAIYWARLDKMYYGNNKTDAKNIGFDDSFIYDELALKPADRKLPSEVLLHNEAITAFEAWMSKEDKVEY
tr|Q64VU3|Q64VU3_BACFR	MTKEELMRKAIELSRENVANGGGPFGAVIAKDGEIVATGVNRVTASCDPTAHAEVSAIRAAASKLGTFNLSGYEIYTSCEPCPMCLGAIYWARLDKMYYGNNKTDAKNIGFDDSFIYDELELKPENRKLPSEVLLHDEAIKAFEEWMEKEDKIEY
tr|A6L1N7|A6L1N7_BACV8	MKKEELMRKAIELSIENVANGGGPFGAVIAKDGEIIATGANRVTSQCDPTAHAEVSAIRAAASKLGTFNLSGCEIYTSCEPCPMCLGAIYWARLDKMYYANNKTDAKNIGFDDSFIYDELSLKPSARKLPSEVLLAEEAIKAFQQWTEKSDKVEY
tr|F0R2A1|F0R2A1_PHOSB	MTKEELMRKAIELSVRNVAEGGGPFGAVIARNGEIISTGTNRVTPDHDPTAHAEVSAIRAACRELGTFDLSGCEIYTSCEPCPMCLGAIYWAHLDRMYYGNDKHDAARIGFDDAFIYKELELNPEDRRLQAERLLPEEALKAFTDWENKTDKTAY
tr|D9RWS3|D9RWS3_PREMB	MTKEELMRRAIELSADSVRNGGGPFGAVIARNGEIIAEGSNGVTIYNDPTAHAEVSTIRKACQKLNTFDLSGCEIYTSCEPCPMCFGAIYWAHLDKIYYANDRKDAADIGFDDDFIYQEIAVQPQYRKKPSEILLRNEALEVFKQWTAKTDKTEY
tr|C6Y289|C6Y289_PEDHD	MEKRDQHEKFMKMAIQLSEENVLDTVGGPFGAVIVKNGKVIAKSANKVTSTNDPTAHAEVSAIRMACKKLKTFDLSGCTVYTSCEPCPMCLSAIYWAKIDAIYFANTKDDAANIGFSDKFIYDELDKSMHKRKLPIKQMMRDEAMHAFRLWEKSARRADY
tr|D5ETA2|D5ETA2_PRER2	MITEQDKKFMREAIRLANESVERGGGPFGAVIVKDGEIIAGSSNSVTIDNDPTAHAEVNTIRKACFKLRTFDLSGCTIYTSCEPCPMCLGAIYWARIGKIFYGNTRKDARDIQFADDFIYEELERPMDKRTVPIVPLLRDEALHTFRLWTEKTDKTEY
tr|E8UB56|E8UB56_DEIML	MTSTHMQEAARLALENVTSGHGGPFGAVIVKDGEIIARGANNVTASNDPTAHAEVTAIRAAAAKLGRFDLSDCEIYTSCEPCPMCLGAIYWARLQRVHYGCTQADADAIGFSDQFIYQELDKPKAERALPMLPEGREESLEAFRAWTHSTEKIEY
tr|L0A4B1|L0A4B1_DEIPD	MTEAQEQFMREAAQLALENVHSAQGGPFGAVIVRDGEVIARGMNRVTSTSDPTAHAEVVAIREAAHRLGTFDLSGCEIYTSCEPCPMCLGAIYWARLNRVYYGCTQADADAIGFSDQFIYEELARPQDQRRLEMRQLGREVSLQAFEAWTVSQSKVPY
tr|E6SWQ5|E6SWQ5_BACT6	MAYQKEFMETAIQLALDNINRGGGPFGAVIVKDGKIVGQGCNSVTNHLDPTAHAEVMAIRNTCQALDTFILEGCEIYSSCEPCPMCLSAIYWAHIDRIYYACTKCDAAQAGFDDSFIYKQLDLPADKRKIVAEEHDRKASQKIFDSWIKKEDKIEY
tr|B8J075|B8J075_DESDA	MESRRFMERAIELSKQSMAAGGGPFGAVIVRDGKIIGEGTNNVTPHNDPTAHAEVEAIRNACRALETFDLSGSAIFTSCEPCPMCLSAIWWARIGKIYFSNTKEDAADAGFDDAAIYCEISKKLNERTLPIEQLYCKTSSEVFRQWQSCEGKTAY
tr|F4C419|F4C419_SPHS2	MMASKDDIIFLKKAIDLAVTGVKQNKGGPFGCIIVKDGKIIGKGCNSVTSTIDPTAHAEIVAIRDACKHLGEYQLDDCTLYASCEPCPMCLGAIYWARPSRVVYAATRFVAAQAGFDDAFIYEEINLTGTERRIPFEFRQINESQAPFLSWEQKETKDLY
tr|D3EKU7|D3EKU7_GEOS4	MSDHNHEYWMHQAIAEAHRNVQHVEGGPFGAIVVKDGQVIGRGRNLVTALNDPTAHAEVQAIREACLHLEDFQLKGCTIYTSCEPCPMCLGAIYWSRPDAVYYASTKQDAAEIGFDDHFIYDEIAMPMDQRSIPMKQVRTADYLLPFQAWSSAERKIEY
tr|C0ZK73|C0ZK73_BREBN	MERETWMGQAVQIAFENVRDKVGGPFGALVVKDGQVVGRGRNEVTTSNDPTAHAEIQAIREACRHLETFQLNDCDLYTSCEPCPMCLGAIYWARPRNVYYACTKEDAAHVGFDDQFIYEQIVLPHEERSIPFQRIDLANKRSPFEAWSQSLDRIEY
tr|E6W3U9|E6W3U9_DESIS	MSDHRVYMEQAIAMARQNIDSGDGGPFGAVIVREGQVVGRGRNGVTSSLDPTAHAEIVAIRDACANLKTFHLEDCDIYTSCEPCPMCLGAIYWARLRAIYYAANRQDAARVNFSDEFIYEQIGVDPRFRVIPARHVEHPAALEVFRLWQDKEDRIDY
tr|I3YY53|I3YY53_AEQSU	MITEKDKQFIKRAIELSEKGMNSEAGGPFGAVVVKNGEIIAEDFNQVTSSNDPTAHAEVVAIRKACEKLGSFQLDDCIIYTSCEPCPMCLGAIYWARPKAVYYACTKEDAAEIGFDDHFIYDEIDKNIEDRNVKFINLDREEGRKVFKKWEAKEGRIDY
tr|D5B9E3|D5B9E3_ZUNPS	MTEDDKKFMRRAIALAEEGMNTGAGGPFGAVVVKDGEIIAEGWNIVTSSNDPTAHAEITAIRRACENLNTFQLENCVLYTSCEPCPMCLGAIYWARPKKVFYALNHSDAAKIGFDDQFIYEELDKDIENRKVPFVNILREEGLPVFEKWDRKENRIDY
tr|E6XBI8|E6XBI8_CELAD	MTERDEFFMKRAIALAEEGMNANAGGPFGAVVVKDDEIIAEGYNRVTSTNDPTAHAEVVAIREACKKLNNFELTDCTIYTSCEPCPMCLGAIYWTRPKMVYFGCNREDAAAIQFDDQFIYDEIDKDIDGRQIKFVQLARKDALEVFNAWDAKQDKKEY
tr|G4NV45|G4NV45_BACPT	MNHKKFLKRAVDLAREGVNAGVGGPFGAVIVKDGAIIAEGQNNVTTSNDPTAHAEVTAIRNACRALDTYQLDDCILYASCEPCPMCLGAIYWARPKAVYYAAEHTDAAEAGFDDSFIYEEIDKPAEKRNIPFYQVTLKEHLSPFQAWRDFANKKEY
tr|A0A0H3E227|A0A0H3E227_BACA1	MNHNEFLQRAVELATEGVNAGIGGPFGAVIVKDGKIIAEGQNNVTTSNDPTAHAEVTAIRNACEALGSYQLDDCILYTSCEPCPMCLGAIYWARPKAVYYASEHTDAANAGFDDSFIYDEIEKPLSERVIPFRQVHLSEHLSPFQAWQAFADKKEY
tr|A8FCD1|A8FCD1_BACP2	MNHEDFLQRAIDLAVEGVNSGTGGPFGAVIVKDGQIIAEGSNNVTTTNDPTAHAEVTAIRKACQTLNTYQLEDCILYTSCEPCPMCLGAIYWARPKAVYFAAGHQDAAVSGFDDSFIYEEINKDYESRNIPFYQLTLQKTLAPFEAWATYEQKKEY
tr|C7PDW6|C7PDW6_CHIPD	MIGEREKRFMQMAVDLSREGMEKGDGGPFGAIVVRGEEIVGRGWNQVLSFNDPTAHAEVVAIRDACANLNTFQLHDCEIFTSCEPCPMCLGAIYWARPQRVYFANTKDDAAAIDFDDSFIYREIQVPHSDKKIPFIAFPSASAAAVFRDWQIKGDRTLY
tr|G8T9P4|G8T9P4_NIAKG	MTDREFRFMQAAVDLARNGMNKGVGGPFGCVIVKGDTIVGRGCNSVASSNDPTAHAEVVAIRDACKNLQTFQLTDCEIYTSCEPCPMCLGAIYWARPKKVYFGATRHDAAAAGFDDSMIYQELTADLHDRIIECVNLGRESAVGVFDEWIKKADKIVY
tr|F0RC51|F0RC51_CELLC	MSDDKFMQEAVNAALKGMQNNEGGPFGCVIVKDGKIIGKGNNKVTSTNDPTAHAEVTAIRDACKNLNSFQLDGCIIYTSCEPCPMCLGAIYWARPEKVYYGSSQADAANIGFDDEFIYKEIPLPYNERSIPFEQLSPEIAIKPFQEWTKKEDKTEY
tr|L0G4X0|L0G4X0_ECHVK	MEALQKTFMEMAIRLSREGMTSGKGGPFGCVIVKDGVVIGKGNNQVLSTNDPTAHAEVVAIREACKTLRSFQLEGCEIYTSCEPCPMCLGAIYWARPAKVFYANTRHEAADAGFDDDFIYQELPLPPAQRKISMVHAPDKAALEVFREWIDKEDKNVY
tr|H8KWR6|H8KWR6_SOLCM	MDELQNEFMKEAIRLSMEGPVKGEGGPFGCVIVKDGKIVGRGNNQVTANIDPTAHAEIVAIRDACRNLGTFQLDGCEIYTSCEPCPMCLGAIYWARPDRVYYANTREDAANIGFDDDFIYREIPLSLNERQIPMLPLGREAALLVFKYWEEKGDKNLY
tr|E0UAL8|E0UAL8_GLOV7	MSDIHHQFMAEAIALSFEGMRLGKGGPFGAVIVKEHKIIAKGYNQVTSTNDPTAHAEVVAIRQACQLLQTFELKGCELYTSCEPCPMCLAAIYWASVDKVYYANTKVDAAQIGFDDNFIDQEIKLPINKRKMPMIQLRQDEALKAFQEWADKEDKIEY
tr|B7KGT6|B7KGT6_GLOC7	MSNINDQFMAEAIALSFEGMRLGEGGPFGAVIVKEGKIIAKGYNQVISSNDPTAHAEVVAIRHACQVLQNFDLKGCELYTSCEPCPMCLGAIYWARLDKIYYGNSKIDAAKIGFDDNFIYQELERSIDKRQLPMMQIMSEEAFKAFQEWADKQDKIPY
tr|D2QJA7|D2QJA7_SPILD	MTNQDEVFLREAIQLAREGMTTDQGGPFGSVIVRDGQIVGKGFNMVTSTNDPTAHAEVVAIRDACRNLGTFQLDGCTLYASCEPCPMCLGAIYWARPSRVVYAAQHADAASVGFDDQFIYEEIDKPHEHRHIPMHQLLRDEAEAVFKEWVALEKRIPY
tr|A0A060DE53|A0A060DE53_AZOBR	MTSFDTECLRRAIALSRTHMQGNAGGPFGAVIARDGRIIGEGWNCVTSTNDPTAHAEVVAIRNACRDLGSFSLAGATVYTSCEPCPMCLSAIYWARIGRIVYANGRDDAASIGFDDAFLYTEIALPLEQRAVPMQRLLADEARAVFDEWAARPDRVPY
tr|B6INI5|B6INI5_RHOCS	MQAQDALFLRRAAELARHGMDAGAGGPFGAVIVLDGTVVGEGWNRVTSSNDPTAHAEIVAIREACARLGRFDLRGATVYSSCEPCPMCLAAIHWARLDRLVYANTRDEAAAIGFDDALIYDQIPLPPAQRRLPCHHHPLAEAQTVFRAWAEKPDRVPY
tr|Q8ET78|Q8ET78_OCEIH	MQTNPNHQLFMSKAIELAVSNISQGGGPFGAVIIKDNKIIAEGTNQVTNYNDPTAHAEVQAIRQACEKLSTFELKGCTLYTSCEPCPMCLGAIYWARVDAVYYGANRKDAAKINFDDDLIYQEIDLHPSSRKLPFITIPTNDSLLPFETWEKYTNKTHY
tr|Q5WBB0|Q5WBB0_BACSK	MDHSMYLAKTIHLAAESIQSGGGPFAAIIVDPNGAIIGQGTNSVTNDNDPTAHAEVVAIRDACNTINDFQLEGCTLYTSCEPCPMCLGAIYWARPKAVYFAATQEDAAAVGFDDAFIYREIEKPYKERTIPFYAYEINEKKRPFQMWEALATKTEY
tr|Q024Q2|Q024Q2_SOLUE	MSNTFMQQAIEMAVANVRRGGGPFAALVVKDGIVIASGANQVTRSNDPTAHAEIVAIREACRVLGDFQLPGCEIYTTCEPCPMCLGAIYWARPAAVYYAATHQAAALAGFDDSFIYHEIQHPPDRRAIPMIRTGEESAVLPFEEWSRKPDRRRY
tr|G2SJM3|G2SJM3_RHOMG	MTPEAFIREVIRLAEANVRRGGGPFAALVVRDGEVLAVGTNRVTADNDPTAHAEIVAIREACRRLGHFQLTGCDLYTSCEPCPMCLGAIYWARPARVFYAATRHEAARAGFDDALIYDELERPGPERRIPFIHVPDRNAWAPFQAWLDHPDHTPY
tr|D0MEE8|D0MEE8_RHOM4	MTPEAFIREVIRLAEANVRRGGGPFAALVVRDGEVLAAGTNRVTTDNDPTAHAEIVAIREACRRLGHFQLTGCDLYTSCEPCPMCLGAIYWARPARVFYAATRHDAARAGFDDALIYDELERPGPARRIPFIHVPDRDAWAPFQAWLDHPDRTPY
tr|F9Z5I8|F9Z5I8_ODOSD	MYEEKFMREAIRLAVENVKQGTGGPFGAVVVKEGKIIAACANTVTPDCDPTAHAEVNAIREACRKLDTFQLGGCEIYASCEPCPMCLGAIYWARPSRVYYASTKEDAALAGFDDSLIYKEIALPEADRSIPFLNEKEDTAGEEFSLWKENKDKTVY
tr|I3ZD77|I3ZD77_TERRK	MASTVQPDPKFMRMAIALATENVRSGRGGPFGAVVVRNGEVLAAEANTVTSSNDPTAHAEVNAIRAACRKIESFQLDDCEVYTSCEPCPMCFAALYWSRCRAVFFGNTKTDAAAAGFDDSFLYDEVKRPVEERRIPFARVLGDEAIESFEVWKQSMERVDY
tr|E8UXZ5|E8UXZ5_TERSS	MPISNTQHAQFMQQAIRLATENVTSGRGGPFGCVIVRDGEVIAARANSVTATNDPTAHAEVNAIRAACAALGTFQLTGCDVYTSCEPCPMCLAAIYWARCRSIYFGNTAQDAAEAGFDDSFLYAEIQRPISERSIPIQPLLSDEAVESFNIWRETTERIDY
tr|E8WYX6|E8WYX6_GRATM	MTLPPDHDKFMQQAIDLATQNVLSGRGGPFGAVIVRAGEVIATGINLVTATNDPTAHAEVTAIRNACAHLSTFELRGATLYSSCEPCPMCLTAILWSRIDTLYFGSTATDAAEAGFDDSFFYQQVRLPTFDRDLPTTNILRTEALAPFNAWRTFTARIDY
tr|D6Z718|D6Z718_DESAT	MEHEKFIAATIALAGETMRRGDGGPFAALVVRDHEIIGRGWNRVTSANDPTAHAEVEAIRAACAQVGDFSLAGCTLYVNCEPCPMCLAAAYWAGIEQIYYAADRHDAAAIGFADLHIYEELTRPPAKRSIPTRQLLRDKALPLFKEWQEMPDKILY
tr|D8K5C0|D8K5C0_NITWC	MHARFMAEAISLASKGMGDGLGGPFGAVVVRDGEILGRACNDVIALRDPTAHAEVQAIRMACRNLNDFHLEGCTLYCSCEPCPMCLGAAYWARIARIYYAAGQEDAAHIGFDDAAIYSELSLEPGRRRIPMFQLMRNEVLEVFARWQEKPDRTLY
tr|B2KAX7|B2KAX7_ELUMP	MKTNEEHKLHIKFLRAAVKMAEKGVKAGKGGPFGAVIVKDGKMVAKGYNRVTSSNDPSLHAEVDAIRKACKKLGSFELTGCIIYSSCEPCPMCLGAIYWARPKALYFAADKHTAAKYGFDDKFIYEQIALPYEQRSIRTHIINLENKEDPFNLWNKQENKIEY
tr|B4S927|B4S927_PROA2	MMESRFLDRALALAVENVAAGGGPFGALIVRNGEVVATGVNRVTRENDPTSHAEVNAIRAASQKLKTFKLEGCELYSSCEPCPMCMGAIYWAGVTTVYYGADSDEAAVAGFDDRYIYDELRKKPQQRTLRCIQIPSPSNSEPFDAWRLCDNKVIY
tr|E1VXC2|E1VXC2_GLUAR	MFDPQLMQAAIDQSLLALEADDSGPFGAVVVLEGKVISAACNSVVGSMDPTAHAEINAIRAAGQVLGSFDLSECELYTSCEPCPMCLGAIYWSRFKHVYFANNREEAAAIGFDDDFIYNELELPMSARKIPFTRVEDSGAIRAFELWEAKDDKQEY
tr|D2QZ02|D2QZ02_PIRSD	MTSPHYDHEFLEAAIELARENVRSGKGGPFGSVVVKEGKIIGRGENRVTSSLDPSAHAEIVAIRDACQQQQNFSLAGTTIYASCQPCPMCLSAIYWSRIDRVVFAASGDDAAAAGFDDEWILTNLKLPLGEQPLTIERLVIDGHKSPFQLWAASPGKMEY
tr|A8ZYI0|A8ZYI0_DESOH	MEMHDAFMRRAIELARAGMKAGDGGPFGAVVVRDGQIVGEGANRVLAHNDPTAHGEIVAIRDAAKRLGTYDLDGCVLYTTGQPCPMCLGAIYWAHIQTVYFGFSIVDAGTVGFNDAVIFNEFALPPEKRRVNCRPLLTDEAMILLKEFEFLPNRPQY
tr|Q47FA3|Q47FA3_DECAR	MNPDDQFLARAIELARQGSESGEGGPFGAVIVRDGRIIAEGWNRVVASHDPTAHAEIGAIRTACAGQDHFHLHGCTLYASSEPCPMCLSAAYWARIERIVFANSRAEAAAIGFCDDELYSELNRHFSARSIVMEHHPMPGALEPLESWAANPGRIPY
tr|Q8FPS3|Q8FPS3_COREF	MTMNPNFLHRAVELSRRGMEAGQGGPFGAVIARGDRIIAEAYNTVLATKDPTNHAEIVAIRSAARVLGTVDLTGCELYVNAQPCPMCAGAVYWARLERVYFANTAAESARIGFDDVRIDTELNRNPQDRGIPFEHVPDRRAREVFDDWLRMEGRVEY
tr|A4F960|A4F960_SACEN	MTVDVQVARETDWMARAIELATRSVADGGGPFGAVVVKDGEIVATGHNQVTTNLDPTAHAEVVAIRNACQALGTFKLDGCVLVTSCEPCPMCMASALWARMESVVYAADRDDAAVAGFDDRAFYQLFSDPDSVWPTPVRRIEMPNRNEAFDAWRQKEDRVDY
tr|G0FMK5|G0FMK5_AMYMS	MTTSLSAEQAWLDEAVRIATRNVENGGGPFGALIVRDGKIVSTGVNRVTANLDPTAHAEVVAIRAACQELGTFKLDGCVLVSSCEPCPMCLSSALWARVDKVLFAADRDDAAKAGFDDRAFYELFDRPRETWTVPVTRLSAKDGFAPFAAWLDKSDRTDY
tr|A0A0H3D6U6|A0A0H3D6U6_AMYMU	MTTSLSAEQAWLDEAVRIATRNVENGGGPFGALIVRDGKIVSTGVNRVTANLDPTAHAEVVAIRAACQELGTFKLDGCVLVSSCEPCPMCLSSALWARVDKVLFAADRDDAAKAGFDDRAFYELFDRPRETWTVPVTRLSAKDGFAPFAAWLDKSDRTDY
tr|A6W9R8|A6W9R8_KINRD	MSAAAGAADAHFLERAVELATKNVAEGGGPFGAVLVRGGELLAAGQNRVTRDNDPTAHAEVQAIREACRLTGTFSLHGTTLYSSCEPCPMCLASSLWARVDRVVYAADRDDAARGGFDDRTFYELFSTDRASWSTPVLQQEVPCATEPFDAWLTSAARVDY
tr|Q608J2|Q608J2_METCA	MRTSVSPGEQDRAYMRLAIQTMRRAGIVDRTGGPFGAVIVRGGQVLAVAGNSVIRDNDPTAHAEINAIREACRRIGSYDLSGAVLYSSCECCPMCYASAYWARIDQIYYAASWHDYEDLFDDSRIHEDIVKSYAERHLAPQQIMREEALEVWREFRALPNGARY
tr|Q55162|Q55162_SYNY3	MVTEQDREYMRQAIAIMRDAGVVNKTGGPFGVVIVKDGEVIGAAGNSVIQDNDPSAHAEVNAIREACKTVGSWNLEGAVMYSSCECCPMCYATSYWARIDKIYYAAGWSDFEDLFDDSNISKDLEKPYPERLLAPEQILQEEAQVVWQEFRQLPDGARY
tr|F8L1C3|F8L1C3_PARAV	MNKKNHEEFMKRAIALSRKASIEEKTGGVFGAVIVKDGKIIAEGYNQVLKHNDPTWHAEMHAIREACKKLGKPHLEGCDLYTSAECCPMCLSAAYWAHIDHIYYAATTHDALKYGNFADVDILEEIRKEPSERKISFTEIMRPQAVEVWKEFAEMPNKAFY
tr|B8HU47|B8HU47_CYAP4	MHRGEDERLIRRAIELGRRAALDLCTGGPFGCVIAKDGAIIAEGYNRVVAENDPTWHGEMAAIRQAAKQLQTFDLSGCVLYTSAEPCPMCAAACWWARLDRIVYASRVEDALKYGGFDDREIYLDLQKPIQERKIPHQELLRDEALKIWQLYQAKPDRVPY
tr|Q31S17|Q31S17_SYNE7	MSLAEDERFMRRAIALSRQAGLIDCTGGPFGCVITRNGEIIAEGFNQVLTERDPTWHAEIAAIRQACQHLQTVDLSGCTLYTSAEPCPMCAAAVYWAKLDRLVFATRCSDTAAYAEFDDSTIYAEIQKPARDRTIPHQELLRSEAQIVWQDYQQQRDRTPN
tr|B8IWC7|B8IWC7_METNO	MTDDDKKFMARAIELSEKTSLVESAGGVFGCVIVQDGEILAEGANRVVAENDPTWHGEIEAIRKACKAQGSFKLRDATLYTSAEPCPMCMAAAYWAGIKAIYYAATNEDALRYGDFDDSMIYGELKKPVSARAIPTRQIMRAEAVEVWKKYHEKTDRVPY
tr|B1M832|B1M832_METRJ	MSDNHEKFMARAIALSEKTSLVDSAGGVFGCVIVQDGEIIAEGANRVVAENDPTWHGEIEAIRKACKAQGSFKLRNATLYTSAEPCPMCMAAAYWAGVKNVYYAAQVEDALEYGGFDDSMIYAELKKDVGERSIPTQQIMREEAVEVWKKYAQKADRVPY
tr|E4TYV4|E4TYV4_SULKY	MNTWMAIARDEALKGMDSNEGGPFGAAIVRNGSLIAAAHNEVLKSNDPTAHAEINVIRKASEKLATYDLSDCVLYTTCYPCPMCLGAILWARIPTVYYASTMDDAARGGFDDKAFYTMITDPKSVLDLHPLDSEEGNRLFFRWNEKMDRTVY
tr|F0SY89|F0SY89_SYNGF	MNLFMQQAYREAKTGMTAGEGGPFGAVVVREGKVIASAHNIVLLTQDSTAHAEIVAIRKAERLLGTHDLSGCELYTTSYPCPMCLGAIMWARISKVYYGCTPEQVSKIGFDDKVFYEAIEDPNASGLISLEHSDSGECLKLLADWIKKEDRKLY
tr|Q30PH6|Q30PH6_SULDN	MKHSIFMKKAIKEATFGVERGDGGPFGAVIVKDGKVIAKAHNRVLKLNDATAHAEIEAIRKASKKLLTYDLSECEIYTTCMPCPMCMGAIRWANIKSVYFGATSQDADDIGFRDKEFYEKDFLELKNIQRAECLELFEMWQKKEDKRLY
tr|B1L005|B1L005_CLOBM	MDKNEIMDLCVKSCMEGMKNHEGGPFGSAIVKDGEVIAVAHNTVIGDNDPTAHGEVNVIRKACKKLNTFDLSGCELYTTSEPCPMCMSAIIWANISKVYYGCTVEDARDIGFRDEHILKFLKEGCKDKVILDLEAVDKKSSLKAFEYWNKDGDKTEY
tr|Q03A45|Q03A45_LACP3	MYRKEFMAMANEEAKANVNGSDGGPFGCVIIKDGKVVSRAHNQVLVDHDPTAHGEITAIRKAGQALGTHDLTGCELYTSAMPCPMCLSAIIWANIKQVYYGNTADDAAAIGFRDAAIYDFINAGLKGDMLALTQHDRELTIGAFKDYQSAQKKLY
tr|E3PR83|E3PR83_ACESD	MDEFMKEAIKEAFEGIGLRAGGPFGAVIVKDNKVIARGHNKVIETNDPTAHAEIVAIREATKLLGRFDLSDCILYTTCEPCPMCYSAAHWAKIPLIYYGATQDDAKDIGFDDSYIYEVLQNKHSNEKMKICQIDREQCLEPFRKYEEDEERILY
tr|G8LTR8|G8LTR8_HUNCD	MRENEQFMKIAAQEAMDGVKKGHGGPFGAVIVKDNQIIARAHNEVIKNNDPTDHAEMIAIRCAAKKLGRFDLSDCELYTSCEPCPMCLSAIHWAKIKKVYYGCTRDDAAGIGFDDKYIYDVIKGTAEHKKVILEQIERDSCIKAFIEWKDKEDKVQY
tr|A6Q9H9|A6Q9H9_SULNB	MDPFMREAFLEAKRGIEAGDGGPFGAVIVKDGKIIASGHNEVVKTNDPTAHAEMIAIRNASAKLQNFKLEGCTLYVTGEPCPMCFSAIHWAHIERVYYCNTKEDAARIGFDDSLITEIILGKKKDPVSFMHTPHEQCQTLFSVWYEDPEKIPY
tr|E6X307|E6X307_NITSE	MNTEEYLQIAIGEARKGVEAGHGGPFGAVIVYRGEIVSTAHNEVVLRNDPTAHAEILAIRLAGEKLQRFHLNGCTLYCTGEPCPMCFSAIHWAHLDRVIYCNTKEEAAKIGFDDTFITEIIRGEKPDPIPFARHPLPTCTRLLKLWEEKEDKIPY
tr|B3DWK5|B3DWK5_METI4	MATLDASIPEDNEKHNYWLRLALKLAQYGSEQGEGGPFGAVVVLQEEAIGLAHNEVLSRLDPTAHAEILAIQRAAKKISHFDLEGSIIYTSCEPCPMCLSAIYWAGISKVYYACGKEDVQGIGFRDAFLYEELGKPVCQRKIQAIQLLREEGIAILQNWEKSPLKILY
tr|D7AA90|D7AA90_STAND	MSTPEAFMRRAIEISREKMRSDGSAPFGCVIVKDGVIVGEGVNNVVNNHDATSHGEVEAIRDAGRRLKSWDLSGCELYTTCEPCEMCVASMFWAKISRMYYANTLKDCTEIGFDLEPLKQMVRSEVEQRTLPAERLLASEAREVLDEWAASPSFNAFQ
tr|C0ZJB0|C0ZJB0_BREBN	MDYMKLAVEKTLEGMNNKLGGPFGAAVVKGNEIIAVCSNRMMADMDPSQHAEMVAIREACKALGTMDLAGCEIYATCEPCPMCVGAIIWSGIKVVHYCSTAEDAHENGFSDKHLRDYFSGKDQSVLNMIKVEKREDCDQLFAHFHRLNKD
tr|Q04EE7|Q04EE7_OENOB	MKLAIEQANENIVLKEGGPFGAVIVRDQEVICAAHNMVLANLDPTAHAEIIAIRKACKVLATCDLSDCTLYTSAYPCPMCLSATIWANIKEVRYGNTPKEADRIGFRDDFIYKFIQEGSKDQHVLKITQTGHDQSIETFKNYVEELHA
tr|E4RSX5|E4RSX5_LEAB4	MNEKIDPDYNPNFMLKAIELSEIAYKSGKGLPIGCVIVRNGEIIGEGHNEIFERVNPTSHGEMVAIERACRNINSLQLSECQMYTTLEPCPMCLGAIYWAKINKVYFANTNADASKVGFDDTFIFDELRKNANERKINFLYVPDKSAMTILEEWKSKDLASAQPWNDK
tr|D1C5Q0|D1C5Q0_SPHTD	MSDTHERYMRLALEEAAKAKAAGNGAYGAVVVRDGQVIATGRNEATTTSDPTAHAETIAVRNAGMALGTLDLSGCTLYATFQPCPMCCGSILVSGISTVVIGAVPDDPAQTRWPTYSVDRLVEWLGYQDRVTVITGVLADECRAILQP
tr|A9BSG8|A9BSG8_DELAS	MDHATVSLPLEASLDERDGLYLRRAIAMADRARQRGNRPFGALIVAADGRVLAEASNANGESGDCTAHAELSAIRLASPLHDREALSAATLYSSAEPCVMCAGAIFWSAIGRVVYGIDAVRLREFRGERLDQKDAELSCRDVFAASSHAIECIGPALIGEAAASHQGAWKS
tr|F0QBC4|F0QBC4_ACIAP	MSALPLPAEVPLDERDGRYLRQAIALADKARARGNRPFGAVIVGDDGTVLAEAWNANGETGDCTAHAETSAIRVASPRHAREVLARATLYSSGEPCVMCAGAIFWANIGRVVYGIDAVRLRGFRGERQDQRDAELSCRDVFAASPHPIDCIGPALVAEASASHEGAWKA
tr|A1TL41|A1TL41_ACIAC	MSAMPLPEEVPLDERDGRYLRHAIALADKARARGNRPFGAVIVGGDGTVLAEAWNANGETGDCTAHAETSAIRVASPQHAREVLARATLYSSGEPCVMCAGAIFWANIGRVVYGIDAVRLRGFRGERQDQRDAELSCRDVFDASPHPIECIGPALVAEACASHEGAWKA
tr|C6D6A9|C6D6A9_PAESJ	MNQDEIFMREAIKLSKLAVEHGNEPFGAVLVKNGEIVYSNENQIYSATDPTFHAEAGLLRRFCAETHITDLREYTLYSSCEPCFMCSGAMVWTRLGRLVYAASDMDLCNLLDAKGSPCSGIVFKHSHHKPEVLGGILKEESLSVLADYFSLHSKG
tr|I4D700|I4D700_DESAJ	MAKTDEFFMKIAIELAISAVEHGNEPFGAVLVKDNEIVYTNENQIYTATDPTFHAEAGLIRKFCYETHIVDLREYTLYSSCEPCFMCCGAMVWTKLGRLVYGASDIDLCNILGENGSQCCQIVFNNSPFKPEVTAGILRDESLQVLASYFSHNIKG
tr|D6XYQ0|D6XYQ0_BACIE	MANTHEYWMRQAIELARASKIAGNDPFGALLVKDGEVVMTATNQIHTATDPTHHPEIVLVRDYCRQEGITDLKDVTLYTSCEPCVMCSGAMVWSNLGRLVYSVSHEQLLGITASNIQLSSGDVFLNSPWKPEVIPLVCNEEGLRLFS
tr|D6XWF0|D6XWF0_BACIE	MEKTEAYFMKQAIDLAKRAREEGNEPFGAILVKDGEVVMRGANHIHSGSDPTFHAELGLIRAYCSAYQVSDLSEYTLYTSCEPCVMCSGAMVWANLGKVVYSVSHDQLAEIAGGNIMIACRDVFQKSPNRPEVEGPICPEEGLQVFEGYRFG
tr|C6ARE6|C6ARE6_RHILS	MENHEPFLREAIALSKSAMANGDEPFGSVLVKDGEVILRAENSVFTGHDMTNHAEMNLVKLAAQHYDTAFLAGCTLYTSTEPCAMCSGAIYWSGIGRMVFACSETRLGEIAGIGLNVPSRAVLQTGARIVTVVGPDPKLEDEAAEVHQDFWPKHLGKV
tr|W0IEK5|W0IEK5_RHILT	MENHEPFLREAIALSKSAMEHGDEPFGSVLVKDGEVILRAENSVFSGHDMTNHAEMNLVKLAAQHYDTAFLAGCTLYTSTEPCAMCSGAIYWSGIGRMVFACSETRLGEIAGIGLNVPSRAVLQTGARIVTVVGPTNLEEEAAKVHQEFWPKHLGKA
tr|Q1MLY7|Q1MLY7_RHIL3	MENHEPFLREAIALSRSAVENGDEPFGSLLVKDGEVILRAENSVFTGHDMTNHAEMNLVKLAAQHYDTAFLADCTLYTSTEPCAMCSGAIYWSGIGRMVFACSEARLGEIAGIGLNVPSRAVLQTGARIVTVVGPNLEDEAAAVHQEFWPKHLGKA
tr|B5ZTP1|B5ZTP1_RHILW	MENHEPFLREAIALSKSAMDQGDEPFGSVLVKDGEVILRAENSVFTGHDMTNHAEMNLIKSAAKHYDTGFLADCTLYTSTEPCAMCSGAIYWSGIGRMVFACSEARLGEIAGIGLNVPSRAVLQTGARTVTVVGPTNLEDEAAEVHQAFWPKHLGKA
tr|B3PYV5|B3PYV5_RHIE6	MENHEPFLREAIALSRSAIEQGGGEPFGSVLVKNGEVILRAENSVFSGHDMTNHAEMNLVKLAAQHYDTAFLADCTLYTSTEPCAMCSGAIYWSGIGHMVFACSETRLGEIAGIGLNVPSRPVLQTGARLVTVVGPTSLEDEAAEVHQEFWPKHLGKA
tr|D9SPJ7|D9SPJ7_CLOC7	MRLSDYDYLALAFEEANQAFEEGTYPIGAVIVDDDGNIVSKGRNRVFTESDCTAHAEVDAIRKAGHKLLDIPNKRFVKNNLTLYTTCEPCPMCTCTILLSGIKRVVWAADDDEYGGIRKFKEGPHFINLFDTITYTASPYDDLENKQRDLLARWNIGRGILNTEWEKPK
tr|Q8DLM5|Q8DLM5_THEEB	MLPDSRWHRTKTRHPTYINLTYIEKKRFTRNQRNQNQYSLREITMDEFMAAAIAEAEQGLQEGGIPIGSVLVRHGQIIGRGHNQRVQRGSPILHAEIDCLANAGRIGRYDDTVLYSTLMPCYLCAGAVVQFGIKKVIAGESQTFAGAREFMEAHGVEVIDLNLERCQQLMRDFIAQYPQLWFEDIGKLTSKEA
tr|A0JTC0|A0JTC0_ARTS2	MSNKPGDHTATGTAASAGAAYDEAAFEAAVRAAEQSLSEGGIPIGAALARGNELIASGHNERVQHGDPIAHGEMAALRAAGRQKSYRDTTLYTTLAPCAMCTGTIIQFKIPRVVVGEARTFPGEFELLRSRGVEVLVLDDQRCVDMMLTFQRDYPELWAEDIAEDAPADAARVPGK
tr|B8H922|B8H922_PSECP	MTSETRLPAATLPPKATSESAFEAAYAAARKSSSEGGIPIGAALARNGVVIASGHNERVQNGDPIAHGEMSALRAAGRQRSYRDTTLYTTLAPCAMCTGTIIQFKIPRVVVGEARTFPGEFELLRSRGVEVIVLDDQRCVDMMREFQDTSPDLWAEDIAE
tr|A1R3T6|A1R3T6_PAEAT	MTETDNTLDPAFEAAYQAAQKSLSEGGIPIGAALARGGKVIASGHNERVQHGDPIAHGEMSALRAAGRQTSYRDTTLYTTLAPCAMCTGTIIQFKIPRVVVGEAETFPGEFDLLRSRGVEVVVLDDPRCVDMMRTFQEEHPELWAEDIAE
tr|A5G933|A5G933_GEOUR	MRGEAKVTYELEERIMDTFMQAALAEAKQGQAEGGIPIGSVIVHNGRIIGRGHNRRVQKGSAILHGEMDALENAGRQTAAVYRECTLYTTLSPCAMCSGAILLYGIPRVIVGENRTFLGEEELLKSRGVTVDVLQEQECISMMTDFIETGPELWNEDIGV
tr|Q1QUK5|Q1QUK5_CHRSD	MDPFMQAAIEEARKGYEAGGVPIGSVLVHRGEIIGRGHNQRQQRGSAILHGEMDALENAGRLPAHVYREAVLYTTLSPCPMCSGAIVLYGIPEVVIGENTTFKGDEALLRERGVTLTIHDDSQCKSLMAQFIAERPEVWYEDIGESGAS
tr|D3SG42|D3SG42_THISK	MNPFLEAALDEARTGWDEGGIPIGSVIEHGGRIVGRGHNRRVQSGSAILHAEMDALENAGRQPASVYRECTLYTTLSPCAMCSGAIVLYGIPRVVVGENATFMGEEDWLRSHGVQVDVLQDAACQELMTAFIERHPDLWHEDIGCE
tr|L0G0L2|L0G0L2_ECHVK	MDKHLQEAIREAQKGLEEGGIPIGSVLVHKGSIIGRGHNRRIQKGSTILHGEMDALENAGRLSAKVYQESTLYTTLSPCPMCTGAILLYGIPQVVIGENLTFQGEEDLLASRGVKIIVKNDQTCIDLMKKFIHDHPDLWNEDIGK
tr|E4U309|E4U309_SULKY	MDPFMKEALLEAQKGLEEGGIPIGSVLVHNGKIIGRGHNRRIQKGSVILHGEMDALENAGRLSASLYKECTLYTTLSPCPMCSGAIALYGIPKVVVGENENFMGEEELLQSRGVTIDVLNDHNCIEMMKNFIHENPILWDEDIGE
tr|W0DKI8|W0DKI8_9GAMM	MDTFMQTALEEARKSLAEGGIPIGAAIVHRGRIIGRGHNRRVQQGSAILHAEMDALENAGRQPASVYRESVLYTTLSPCAMCSGAILLYGIGRVVIGEHRTFQGEEELLRARGVAVEVLQDRDCIQLMRAFITARPQLWNEDIGRA
tr|B3E5B0|B3E5B0_GEOLS	MDSFMQAAIEEAEAGLAEGGIPIGSVIVHNNRIIGRGHNRRVQQGSAILHGEMDALERAGRQPASVYREAVLYTTLSPCPMCSGAILLYGIPRVVIGENRTFLGEEELLRSRGVQLEVLQDERCIRLMEQFIAEKPELWNEDIGV
tr|B5E7W2|B5E7W2_GEOBB	MDIYMQSAIEEAKKGLGEGGIPIGSVLVHKGLILGRGHNRRVQKGSSILHGEMDALENAGRLPAQVYRESVLYTTLSPCSMCSGAILLYGIPRVVIGENSTFTGEEELLRSHGVQVDVLQDQECISLMRTFIEEKPELWNEDIGV
tr|A1AQG8|A1AQG8_PELPD	MDEFMQAALEEARKGLAEGGIPIGSLVVHRGAVLGRGHNRRVQKGSVILHAEMDALENAGRMPAAIYRESVLYTTLSPCPMCAGAILLYGIPRVVIGENRNFRGEEELLRSRGVQVELLQDEECIALMRQFIDNRPDLWNEDIGV
tr|F4GPI0|F4GPI0_PUSST	MDDFMKAAIQEARLGLQEGGIPIGSVLVHQGTIIGRGHNRRVQCGSTILHGEMDALENAGRQPASVYRESVLYTTLSPCPMCTGAILLYGIPKVVIGENQTFMGGEALLGAQDVELQVLQDETCIALMRDFIKAKPELWNEDIGV
tr|Q15P19|Q15P19_PSEA6	MDKFMQAAIDEAKLGLAEGGIPIGSVLVHNNKIIGRGHNKRVQSGSPILHGEMDALENAGRQPARVYKESTLYTTLSPCSMCSGTILLYGIPKVVIGENQTFMGEESLLTSRGVNTQVLHNQECISLMNDFIRDKPELWNEDIGE
tr|Q4ZPW5|Q4ZPW5_PSEU2	MDAFMQAAFDEAQLGLKEGGIPIGSVIVHGGKIIGRGHNRRVQEGSATKHGEMDALENAGRQPASVYRDSVLYTTLSPCAMCSGAILLYGIRKVIIGENESFMGEEELLRSRGVQIDVLDNPECTHMMKDFIASKPELWNEDIGE
tr|Q48LJ2|Q48LJ2_PSE14	MDAFMQAAIDEAQLGLKEGGIPIGSVIVHEGKIIGRGHNRRVQEGSATRHGEMDALENAGRQPARVYRDAVLYTTLSPCAMCSGAILLYGIRKVIVGENQSFMGEEELLRSRGVQIEVLDNQECKHMMQGFIASKPELWNEDIGE
tr|Q1I956|Q1I956_PSEE4	MQAAIDEARKGLEEGGIPIGSVLVHDGKIIGRGHNRRVQKGSAILHGEMDALENAGRQPASVYQQATLYTTLSPCAMCSGAILLYGIKRVVIGENETFLGEEQLLKNRGVALDVRHDHTCRTLMQQFIEKKPQLWNEDIGR
tr|D5V0E9|D5V0E9_ARCNC	MDKFLQAAIDEAKKGIDEGGIPIGSVLVIDDKIVGRGHNRRVQNGSAVLHAEMDCLENAGRIKASDYKRATLYSTLSPCDMCSGAVLLYGIPNVVIGENKTFKGPEEYVKSRGVNVKVMDNQECINLMGTFIKNNPELWNEDIGV
tr|Q30Q19|Q30Q19_SULDN	MDKFLQAAIEEAKKGLKEGGIPIGSVLVIDGKIVGRGHNRRVQDSSAILHAEMDCLENAGRMAASEYKKAILYSTLSPCSMCSGAALLYKIPKIIIGENRTFKGPEEYVRSCGVEVEILDNQECFDMMQSFIQKNPQLWNEDIGE
tr|I3XVW6|I3XVW6_SULBS	MDKFLEAAMQEAQKGLDEGGIPIGSVLVIDGKIVGRGHNQRVQKGSAVLHAEMDCLENAGRLSAVDYQRATLYSTLSPCDMCSGAILLYGIPKVVIGENQTFCGPEAYVRSRGVDVSVLNEPKCRELMEAFIQKHPQLWNEDIGV
tr|D1B331|D1B331_SULD5	MMDKFLEAAIEEAQKGLDEGGIPIGSVLVIDGKIVGRGHNQRVQKGSAILHAEMDCLENAGRLSAADYRNATLYSTLSPCDMCSGAILLYGIPKLVIGENQTFRGPEAYVKSRGVDVEVLNDSKCRELMEAFIEKNPELWNEDIGV
tr|A3D745|A3D745_SHEB5	MDEFLAAAIEEAKQGLAEGGIPIGSVLVIDGKIVGRGHNKRVQKGSSVLHAEMDCLENAGRFSAAEYQRATLYSTLSPCDMCSGAVLLYGIPKVIVGENTTFQGPEAYVKSRGVDVTVVDNTECKQLMHDFIANHPTLWNEDIGE
tr|Q8EH34|Q8EH34_SHEON	MDEFLQAAIDEAKQGLAEGGIPIGSVLVIDGKIIARGHNKRVQQGSAVLHAEMDCLENAGRLTAADYQKATLYSTLSPCDMCSGAILLYGIPKVVVGENVTFQGPEAYVQSRGVDVTVVDNPECKQLMRDFIAAKPQLWNEDIGE
tr|E6XPJ3|E6XPJ3_SHEP2	MDEFLQAAIDEAKQGLAEGGIPIGSVLVIDGNIVARGHNKRVQQGSAVLHAEMDCLENAGRLSAADYQKATLYSTLSPCDMCSGAILLYGIPKVVVGENITFQGPEAYVQSRGVDVTVVDNPECKQLMLDFIANNPKLWNEDIGE
tr|A0A6N3J789|A0A6N3J789_SHESW	MDEFLQAAIDEAKQGLAEGGIPIGSVLVIDGNIVARGHNKRVQQGSAVLHAEMDCLENAGRLSAADYQKGTLYSTLSPCDMCSGAILLYGIPKVVVGENITFQGPEAYVQSRGVDVTVVDNPECKQLMQDFIANNPKLWNEDIGE
tr|B3PHD0|B3PHD0_CELJU	MKDPFMQAALEEARKGRREGGIPIGSVLVIDGRIVGRGHNQRVQKGSCVLHAEMDCLENAGRLKASDYRRATLYSTLSPCDMCSGTVLLYGIPKVVVGENLSFQGPEAYVRSRGVELDIRDDAECKQLMQDFIAQQPALWNEDIGE
tr|Q6AKP2|Q6AKP2_DESPS	MDKFFAVAVAEARKGMATGGIPIGSVLVIDGQIVGRGHNQRVQRGSVVLHAEMDCLENAGRIKAADYRRATLYSTLSPCDMCSGAVLLYGIPRVVIGENRTFCGPEDYMRSQGVEVVVVDSEECRQLMERFIEENPELWNEDIGE
tr|Q609C8|Q609C8_METCA	MDIYLQAAIAEARKGLEEGGIPIGSVLVIDGEIVGRGRNRRVQKGSAILHAEMDCLENAGRLSAAEYRRATLYSTLSPCDMCSGAILLYGIPRVVAGENRTFHGPETYLRSRNVELLVLDDPECAALMKDFIAAHPALWNEDIGV
tr|D3HKH6|D3HKH6_LEGLN	MSVSHLRYLDTAIEEARRSVAQGGIPIGAVLVYKDRIIGRGHNQRVQKGSTILHGEMDAIENAGRQKAKVYEQSILYTTLSPCAMCSGAILLYKIPYVVIGENQTFMGEETLLKSRGVKLEVLQNDECITMMRDFITQNSKLWSEDIGE
tr|B0BZQ8|B0BZQ8_ACAM1	MTLDLFMDAAIQEAQRGLAAGGIPIGSVVVKNGTIVGRGHNLRVQQGSAILHAEMSALETLGRQPAMFYQDVTLYTTLSPCSMCTGAILLYKIPRVVIGENHTFMGEEALLKSRGVKVTVLDLPQCRQMMQAFIKGTPQLWYEDIGVEQA
tr|E0UHA7|E0UHA7_GLOV7	MNPKIDHFMQAAIAEAKQGLQEGGIPIGSVLVKDGQIVGRGHNKRVQDNDPVTHAEIDCLRNAGRIGQYGDSILYSTLMPCYLCAGAVVQFGIKRVIAGESLTFAGAKNFMESHGVEVIDLDLEECKQLMKDFIAKNPRLWDEDIGR
tr|B7KJX5|B7KJX5_GLOC7	MNPEIDSFMQAAIAEARQGLQEGGIPIGSVLVKDGKILGRGHNKRVQDNDPVTHAEIDCLRNAGRVGQYQDTILYSTLMPCYLCAGAVVQFGIKKVIAGESATFAGAREFMESHGVEVIDLNLNECKQLMQDFIETNPKLWNEDIGK
tr|B1WPY5|B1WPY5_CROS5	MIRESVMMDEFMKAAIAEAKQGLKTGGIPIGSVLVKHNKIIGRGHNKRVQDGDPITHAEIDCLRNAGRIGNYQDTVLYSTLMPCYLCAGAVVQFNIKKVIAGESKTFTGAKQFMESHGVEVIDLDLAECQDLMKQFIEKNPRLWDEDIGQ
tr|B7JVL0|B7JVL0_RIPO1	MKAAIAEAKQGLQEGGIPIGSVLVKGDQIIGKGHNKRVQDGDPVTHAEIDCLRNAGRIGNYQDTVLYSTLMPCYLCAGAVVQFGIKKVIAGESQTFPGAREFMESHGVEVIDLNLGECQQLMQEFIEKNPQLWNEDIGK
tr|D7E3Y2|D7E3Y2_NOSA0	MDECMQAAISEAKQGRDEGGIPIGSVLVRNGKILGKGHNKRVQDGDPVTHAEIDCLRNAGRLGNYKGITLYSTLMPCYLCAGAVVQFGIKKVIAGESRTFPGAKEFMVSHGVEVIDLNLDECKQMMNEFITEKPELWNEDIGN
tr|Q3M3A2|Q3M3A2_TRIV2	MDEFMQVAIQEATQGRQEGGIPIGSVLVKDGKILGRGHNKRVQDRDPVTHAEIDCLRNAGRIGSYRGTTLYSTLMPCYLCAGAVVQFGIKKVIVGESRTFPGAKDFMVSHGVEVIDLNLDECEQMMSEFIQANSELWNEDIGN
tr|B2J0H6|B2J0H6_NOSP7	MDEFMEAAIQEAKQGREEGGIPIGSVLVKDGKILGRGHNKRVQDGDPVTHAEIDCLRNAGRVGSYRGTTLYSTLMPCYLCAGAVVQFGIKKVIVGESQTFPGAKEFMVSHGVEVIDLNLDDCEQMMSEFIETNPELWNEDIGN
tr|B8HS77|B8HS77_CYAP4	MDQFMQAAIAEARTGLQEGGIPIGSVLVKNGEIIGRGHNQRVQQGNPIIHAEIDCLQQAGRIGRYQDTTLYSTLMPCYLCAGAVVQFGIKKVIAGESYTFPGAREFMESHGVEVIDLDLQECKQLMQDFIQAKPQLWQEDIGEL
tr|D2QSC5|D2QSC5_SPILD	MDEFMQEAINQARKSLSEGGIPIGSSLVKNGELVASGHNKRVQENNPILHGEMDCLNNAGRVGSFRNTVIYSTLMPCYMCAGTIVQFKIPKVIVGESRTFLGAREFMEQHGVEVIDLDLPECVDMMNQFIAEKPTLWNEDIGEL
tr|C6C219|C6C219_DESAD	MSDMEFMEEAYKLAKKSFDQGGLPIGSVLVRDGKIIGSGHNQRVQKGDPIAHGEMDCIRNAGRQKTYKDTTIYTTLSPCMMCSGTIVQFGISRVVIGENRNFGGNEEFLESRGVQVDILDHPKCIELMERLKAEKPALWAEDIGE
tr|B3QM72|B3QM72_CHLP8	MDRDREFMALALEQARKSYEEGGVPVGAVMVENGKLIAAGHNQRVQNADPIAHGEMDCIRKAGRRARYDTVTLYTTLSPCMMCAGAIVQFGIGRVVVGEDRNFKGNAEFLREHGVEVTLLDDEGCRALMDTFIAERPDLWDEDIAGNE
tr|Q8KEU4|Q8KEU4_CHLTE	MNRDHEFMALALEQARKSYDEGGVPVGAVMVENGKVLAAGHNQRVQQGDPIAHGEMDCIRKAGRCARYDTVTLYTTLSPCMMCAGAIVQFGIGRVVVGEDRNFKGNAGFLREHGVEVSLLDDEGCRSLMDAFIAERPDLWDEDIAGNG
tr|Q89KX0|Q89KX0_BRADU	MAIESYHFDFMLEAIREAEASIAQGGLPIGAVLTRDNQIIARGHNNRVQENNVILHGEMSCLREAGAITFHDTIMYTTLSPCSMCAGALALFKVKLVVIGESVTFPGSKDILDKFGIPWIDLADDRSITMMKNWRSIPANERLWQGDIGN
tr|C7MF81|C7MF81_BRAFD	MTWTPTAEDDRRFLSLAIEQARKSWDEGGVPIGAVLVHDGKVLAAGHNQRVQKDSAILHGETDTIEKAGRLRASVYRESVLYTTLSPCIMCAGTALLYEIPRIVIGENRAFEMSEALLRERGVAVDVLDDPECIELMERMIAERPEIWSEDIGVETAELGARTDAPGAADEGQGR
tr|I4B750|I4B750_TURPD	MLEEAILRTALAAAYSEAELAFAENEVPVGAVVVWNNEIIARDHNRIVQSANALRHAELSVLERAAGVVKNERLIDCHLVTTLEPCMMCSGAIVHSRVASVHFLAEEERAPGLKQLLALPNVNHKPQLYRHRSEDWDSAALLRRFFQMRRQ
tr|A4YW12|A4YW12_BRASO	MPNLKTDEHFMQEAIKIATQDGADPALSPIGCVIVLGSDIVAAERNHVAAKHDATAHAEIEAIRAAGRGFDDGELRGATLYTTLQPCGMCTMASIWSKVGRIVYGAGRDDVHQMYFEARHVDTLKFVENAYRDDITIEGGVLRDACSKLYYRPWDDVPIEDQGNR
tr|E8X7A6|E8X7A6_GRATM	MKDAKDLTFMAAALEQARIGQETPGGAQVGCVLVENGAIVCSSFNEGDLQFDPTAHAEMVGIRRLCKERRSISLKGVTVYCTLQPCGMCTMACLWAGVSRIVYGASRNDVNSVYFESRHFDTADFIDQAFRDDLEVKGGVLSDECATFYLKPEETAPIDPAHDVTSVP
tr|M1E6D6|M1E6D6_9FIRM	MTNNIINMLYFLSFLSFNAGELPIGAIICKEGNILSMSQNFCERSNSPIEHAEILAIKKAIQRYNRWYIQGSTIYCSLEPCLMCAGAIIECKIKNVIFCVSSKNSTRQILESNDIFCIEMFDERFRNLIERFFKEIRNKKKFIHHVQNKYVKGH
tr|A0A0H3KYW4|A0A0H3KYW4_PANAA	MLPGVVCVTQEQDEYWMRRALTLAQRAWEQGEVPVGAVLVQGDRVIGEGWNRPIGQHDPTAHAEIMALRQGGKVLENYRLLNTTLYVTLEPCIMCAGR
tr|A5UI48|A5UI48_HAEIG	MDAAKVRSEFDEKMMRYALELADKAEALGEIPVGAVLVDDARNIIGEGWNLSIVQSDPTAHAEIIALRNGAKNIQNYRLLNSTLYVTLEPCTMCAGAILHSRIKRLVFGASDYKTGAIGSRFLFF
tr|D6Z647|D6Z647_DESAT	MDQSEQHHYFMGLALEQARVALQAGEFPVGAVIVAGGRVVAEGNRQNSGGTAPTELDHAEIVALRGLLARQPEIERGGLTLYATMEPCLMCYATLLLNGVRRIVYAYEDAMGGGTSLPLTELNPLYREMAPAVEITPHIRRRESLALFQDFFRRPTNSYWQDSLLARYTLEQE
tr|Q6AN69|Q6AN69_DESPS	MDVDESFMEVALAQAERALVAGEFPVGCVIVSQGEVVAVGERRNSVSANELDHAEMNALRTLLAQGQPADMEKLVVYSTMEPCLMCYSALIVNGVRNIVYAYEDAMGGGTSLPLSQLAPLYAGIRMNIRPHVLRARSLRLFQQFFSRPQPYLQDSLLCRYTLGQTSTLP
tr|A8ZZ33|A8ZZ33_DESOH	MDHQHFMTIALKQARQALDAGEFPVGCVIADGKTVVATGARQGTRQNRFNETDHAEIVALRNLATLDPAPDRAGLVLYSTLEPCLMCFGAILIHGISKIVYGCEDMMGGGTGCDLSALPPLYREKRVEILAGVMRAQSLALFKAFFQSPDHAYLKETLLARHILSQAD
tr|C0QHL4|C0QHL4_DESAH	MEGMIETLNDAYYMELALASAQKAFDQGEFPVGAVIVCDGRVVAQGHRVGTGALTGRPSEIDHAEMRALKELEGLPLGFDPAGAVIFSTMEPCLMCFSAIILSGIKKIVYAYEDPMGGGTCCDLGQLPPLYKTCGIKVFPGVLRKKSLDLFVKFFQKENNLYWKNSLLERYTLSQAGGMVK
tr|Q6F0D8|Q6F0D8_MESFL	MKNLNTYINKIKVKNKSKDIPVFSCLIKDNKIVFKSKNNSYKIKKITGHAEINVMNKAFKKIKKGNLSEYTLFTTLEPCLMCYGAIKQAKIKEIIYLTENVKLSFRNDVNIDQIKINIRKLDHEELQSKYQKIISDFFQKKR
tr|E4PSY1|E4PSY1_MYCLG	MDDFNNILDLLINESKKTIKHNDIPVSCCIIDSNNNILSLAINSRYKNKDISQHAEINVINNLINKLNNFNLSKYKLITTLEPCMMCYSAIKQVKINTIYYLVESYKFGIKNNYSINDQNLNLIQIKNQKKQTEYIKLLNNFFINKR
tr|F6EF75|F6EF75_HOYSD	MLREGARLVGDGWRLEGTTLAVTLEPCTMCAGAIVLARVARVVFGAWEPKTGAVGSLWDVVRDRRLTHRPEVCGGVREAECAALVTEFFAGHR
tr|D9SNS2|D9SNS2_CLOC7	MNIDDKMRIALEIGKKSLEQGELPVGAVIFKGDEIIGRAYSSGESKQQFLRHAEMKVLWEVDEQGYSVRDRKNMQLFVTLEPCMMCLGAAMGAFIGEIYYSVPSPIDGAVALAESSLNSNNVEIPSYTLPKCFGGVLQEEGKELLKRYVEIKEEGALVNFCKKLISL
tr|F7V2C0|F7V2C0_CLOSS	MNVPKERVKQNMCMEEHKTQEEPVREELRKKDTGEEEAKKETREEKKEEESQVPAFSRKDIKYMKEAIRQAKKAKDLGEVPIGCVIVYEDRIIGRGYNRRNTDRSTLAHAELAAIRKACKKMGDWRLEGCTMYVTLEPCQMCSGALVQSRISKVVIGTMNPKAGCAGSVLNLLQMKAFNHQVDVEYGLCKEMCAEILRDFFRDLRRKNKEIRLQERKQKEIQSQELG
tr|D9SIR4|D9SIR4_GALCS	MLFGMICCSWILSAVILSQFDYFDSIVSINIEVSLERGFWISAMFFGRCASLWLYLAAFLFQLPLKNPGDSFAYTMIDTDYMFEALAQAALAEAAGEVPVGAVVVKDGQIIGRGYNAPISLHDPSAHAEMQALRAAAQYLGNYRLVGCELFVTLEPCVMCAGAIMHARIRRLVYGASDFKTGVCGSLLDLFAEQRLNHHTEVAGGVLAEACGATLSRFFSLRREQKKINENKHIHQNSAA
tr|N0BBQ6|N0BBQ6_9RHIZ	MLKGGTALVAVALTAGQEVRARSAPVLPDDARFMQLAIDEAAKADFPFGSVIVKDGEVLAQGHNRTHAERDPTAHGEMVAIRAFLRQHGPEALKGTTLYTSGEPCCMCMGAIIWCGIGRVVFAASIAQLATKIGQIMLTAEDIAAKAPFASIDITGGVLAEDAVRLFK
tr|F8JGG2|F8JGG2_HYPSM	MHRRTVLKGGVTLVASTIALSREAGARMAPVLPQDGTFMKIALQEAAEAAFPFGAVIVKNGEVLARGHNRTGIDHDPTAHGEMVAIRTFLATHGPEELKGSTLYTSGEPCCMCMGAIIWCGIGRLVYAASVEQIASKLEQIDISSEYVASKAPFAPIDIAGGVLANEAMRLFK
tr|B8EIU5|B8EIU5_METSB	MISRATDERFMRAALKEAALGDFPFGALIAQDGETIATGRNLGETNDDPTAHAEMVALRGVIAAYGAARLRDSTLYATGEPCPMCMGAIIWCGVGRLVYAASIEQLAQRIGQIETPCRDLARRASFTEICIEGGLLADEAMALFD
tr|Q3MBI5|Q3MBI5_TRIV2	MNPEYFMRLAIAEAKKGDAPYGAVIVKDDQVVAFAHNTVGRDNDPSAHAEINVVRRLTAQLQSFSLEGYSIYTTGEPCPMCAAACVWSGIAEIIYGASIQDLILANQAQIQISCEEVIAKSFRNIKVTKGILRQECLNLFA
tr|B2J7C7|B2J7C7_NOSP7	MIPEYFMRLALAQAKEGDTPYGAVIVKDNEVVAVAHNTVSRDNDPSAHAEINVIRSLTAKLKNHFLEGYSIYTTCEPCPMCATACVWSGLSEIVYGASIQDLISINQSQINLSCEEVIAKSFRNIKVTKGILKNECLELFK
tr|G2IYZ9|G2IYZ9_PSEUL	MTLLSSPPLPPNTLHHLAALGIASREALRAQGVVHTFLLLKAAGHTVTQRLLFALEAAARGVHWQELDDDDRAQLTWALHHHAPVRLPPPDEEAQRFMAEAMKLAEAAAAEGEVPVGAVVVMEGRVIGRGFNRPVGSHDPSAHAEMVALREAAATLGNYRLSGCDLYVTLEPCPMCGGAILHSRLDRVIYGARDPKIGAAGSVLNLFGERALNHQTALFSGVEAEACGRLLSEFFRQRRAAG
tr|Q7NSF5|Q7NSF5_CHRVO	MTLTSPPLPPAAIAWLAELDIHTRQQLHARGVVTAFLQLKAAGHTATRRLLFALEAAARGIHWRQLEEEDKALLLRRLSDHPPVALPPDADDRLRYMRQARDLAQQAAAEGEVPVGALVVKDGEIIGRGYNQPIGRHDPSAHAEMQALRDAAARLRNYRLDGCDLYVTLEPCPMCSGAILHARVARVIYGAADAKTGAAGSTVDLFADPRLNHHAAVFGGVEAEACAAQLSAFFRQRRQSAGED
tr|E4ZDW4|E4ZDW4_NEIL0	MLTTPPLAPKTVAALHRLGIRTLEELRQTGAVQTFLLLKASGLTLTKSTLWQLESLLDGTPPQEMSQAHKARLLAELKNHPPVAAFPPQGEMAHFMGLALEQAKLSALMGEIPVGAVIVSDGKIIASAHNTCIADCNVSRHAEINALAQAGSKIQNYRLDGCDIYITLEPCAMCASALIQARVKRVIYGAGEPKTGAAGSIVNLFADKRLNTHTAIRGGILQEECRAVLSRFFQNKRKG
tr|Q5F851|Q5F851_NEIG1	MLATPPLAPKTVAALHRLGIRTLEELRQNGSVKAFLLLKASGLTLTKSTLWQLESLLNGTPPQEMSQAHKDCLLAELKNHPPVAAFPPQEEMGYFMREALRQAEQSAADGEIPVGAVIVSDGKIITSAHNTCIADCNVSRHAEINALAQAGSEMQNYRLDGCDIYITLEPCAMCASALIQARIRRVIYGAAEPKTGAAGSIVNLFADKRLNTHTAIRGGILQEECRAVLSRFFQNKRKG
tr|F8L7A6|F8L7A6_SIMNZ	MAKDFSIFDQKMMQLALEEAKLAFNKEEVPVGAVLTLGDQVIARAHNTMETKGDPTAHAEILCIRKGAEAIGDWRLLGATLYTTLEPCVMCGGAMLLARITRVVWGAPDIRHGSNGSWIDLFEKKHPTHQLEIAGGLYEEEAANLMRLFFKDKGQNMKKTNFLLVELFDELIAFQETKLLNYAAEIIPNVTSDDILQPNDYDELENHPFFRYEEGVLKGIQTAKMAVLAKLRED
tr|Q2S2Y4|Q2S2Y4_SALRD	MRHGPWQERRFECVDGPVKKVLPGAACKRRLGQAHERPRAPRRPGTKRRDSRMMEAIWAGAPVSLPGSRFQFLSIESDPPMPSPSSFLREAIEMAVQNVTTGQGGPFAALVVRDGEIVGRGTNVVTTLNDPTAHAEVTAIRRACDALDDFELAGCTLYATCEPCPMCLGAAYWARLDRVYYAATQEDAAEAGFDDHHIYEEMAKPPTERQIPMDQALSEEANRPFEAWLDYEDRVAY
tr|C7Q965|C7Q965_CATAD	MTASPEDPLEEMRERTAETLADARKEVDRARKTLHDQIIPSSQTIDDVDYEDHSDPQADQAEPRTDHQSGQASDDWLGQAIALAQDNVEAGGWPFGAVIVRDGAVIATGVNEVLADGDPTAHAEMLAIREACRVLKDINLAGAVLYASCEPCPMCLAAIKWAGLTGIVYAADRESSARAGFPDKEIYDLFDQPRDAWPMDIRQQAHDHAEEPLTDWGRKHQDD
tr|Q2RZL5|Q2RZL5_SALRD	MVTAPSPWRRRDARTRAVSSAWSPNVRTREHPGRSARRRDRALARSKGPPNLAAFSFAPLHCYMPDSVDALDHERFVRAAIDEAGSAQDAGNPPFGAVLVGPGGTVLDRAGNTEGRTGDCTGHAETNLVRAASQEYDPERLAKATLYASTEPCAMCAGAIFWARIGRVVFGLRAERLYDMKGDAGRQLALSCEDVLARGNHEVEVVGPVLEDEAAAVFDIS
tr|E8WVH3|E8WVH3_GRATM	MTPDEQFLREAIAEARAAEQAGEVPVGAVLVLNNEIIARGRNRVILDSDPTAHAEIVALREAGRILGNYRLENCDLYTTLEPCAMCAGAILHARIRRLIYAAADPKAGACGSALDVMNHPRLNHRMEVAVGLLAEECGEMLTSFFRTRRLKNKENAASAIGIEALMTTVKKSAAPKKSAAKTTAKKTAAKPPHKWSAKVTTDSTHPDEGLFNEDAQTIAKKLASKKVSPKGPASGMQMLNFYINRAGKNLPKARQAELEKAKDILSQIIADAKPKAPAKKAGRKTPAKKTAN
tr|I3YB54|I3YB54_THIV6	MDVVDSRSDQDWMRLALTLAQRAAAAGEVPVGALLVRDGVIIGEGWNRPIKTHDASAHAEIQALRDAGQRVGNYRLPGTTLYVTLEPCVMCAGAIVHARVGQVIYGAPDPKAGACGSVFDLLPSDARFNHRTDCKGGVLTDDCAETLRAFFRARRSTAFKAATSRPETSIMSIDNVYSDDAIRNRLATELPRWSLDAGCLQRTYRTSGWKGTLMVINTVGHLAEAAWHHPDLTASYDRVTVSLTTHSAKGVTDKDFELANRIEETVMWRPASGSALEGTPDDVRYAYIQYD
tr|E1TAF4|E1TAF4_BURSG	MSVPANPCGAPLADADRLEAGKASAAPLEGASGVDLIGGDAACGTAGAGFAATTQAARTSKVPAATASDPAAQASVAHTASAPTTAEHTATGRTPAAHAYATQTPAHHTPAEPTPAEPTPAQPTPAQPTPAQPTPAQPTPAQPTPAEPTPAEPTPAEPTPAEPTPAEPTPTTPAPTVSERDLRFMALAQAAAEEARAAGEVPVGAVLVRGDEVIAKGFNHPISAHDPSAHAEMVALRAAAQVVENYRLPGCELYVTLEPCLMCAGAIMHARIARVVFGARDPKTGACGSVVDAFANPQLNHHTEVTGGVLENECGAALKSFFAERRRASRDARAAARAGNGAQAEPNEPR
tr|E6WT54|E6WT54_PSEUU	MRVPVPGTRAVAKQTSTGPTPVAMEDNQASAQLRIVPATAADIDALSALLVETVASNGSVGFMHPLPMEQARAFWTAALEEAGQGRRVVLCAWRDGELLATGSLALVQAPSQPHRAELTKVMTAPAARGAGVGAILVRALEQVARERGRRLLTLDASLVEGATSFYRRLGYHTTGDIPEYAYKPLGGLGATRIMWKLLDAREPMRVTAVDRAIDERHMCHALDLAERAEKEFDEIPVGAVVVSAAGEVIGEGWNRNILDHDPSAHAEIMAMRQAGQALSNHRLVGATLYVTLEPCAMCAMALVHARIARVVYGAADPKTGACGSVFDVIGDPRHNHRVQVQGGVLGEEAGRRLTNYFRAKRGKPLV
tr|E8TSK0|E8TSK0_ALIDB	MSESEDDATWMREALAQARAALQDGEVPVGAVLVRGGEVIATGRNAPIAGHDPTAHAEIAALRAAAARLGNYRLDGCTLYVTLEPCAMCAGAMLHARLPRVVYGAADPKTGAAGSVVDLFAEPRLNHQTRVAGGVLAEECGALLSGFFRERRRAQRAAHPLRDDALRTPDAAFAGLPDWPWQPRYVSDLPSLAGLRLHYVDEGPRDAPLTWLCLHASPAWSHAWRHMLPVLLQAGHRVVAPDLIGFGRSDKPKKEAAHRLDWHRQVLADLAQRLALRNVVLLAQPGAVLPWPDAPLVLVQEGAADDGLPFPDAGHRAGPRAFARFGAEPGVPACTVPDASAASARAAMEYSARYARPS
tr|A1W869|A1W869_ACISJ	MSESDDAHWMREAIAQARAAQQAGEVPVGAVLVRDGQVIATGRNAPIAGHDPTAHAEMAALRAGAAQLSNYRLDGCTLYVTLEPCAMCSGAMLHARLPRVVYGAADAKTGAAGSVVNLFAEPRLNHQTAVQGGVLADECGALLSDFFRDRRRAQRAQQLAAHPLRQDALRTPDAAFAHLDGPAPHYVSDLPALAGLRLHYLDEGPRDAARTWLLLHASPGWSHGWQPMLAAFAQAGHRVVAPDLIGFGRSDKPKKEAAHRLDWHRQVLAELVQRLALRGVVQVAQPGAPLLPDAVLAPLVRVLHVRGGAPCDAAPFPDAGHRAGPRAFARFADADAAPLLTVPDASAASALRAMEYFTRYA
tr|C5CMQ5|C5CMQ5_VARPS	MTTEPAAKPMDDAHWMALALAEARLAAEAGEVPVGAVLVRNGQFVASGRNTPVAQHDPSAHAEINALRAGAAALGNYRLDGCELFVTLEPCAMCAGAMLHARLARVVFGAADPKTGAAGSVLDLFAEPRLNHRTQVQGGVLAAECSALLQGFFQLRRDAAREQAQPLRDDALRTPPERFDALAGYAFEPRYVHDLPSLQGWRMHYLDEGPQDGSAAACLCLHGPGEWGYFFRRLVGAPGLRTLVPDLIGFGKSDKPKREAAHRIEWHCQVLDEWLDRLQPPPMVLVHSAAATGLATRLHAEKGGLFAAVLLAPEGGEPVSDAWRAPFPDRGYQAALRALGPIASSSGPNAQQAALLAQAVRNAMGYSTP
tr|E6V5Z5|E6V5Z5_VARPE	MQTNDAHWMALALAEARLAAEAGEVPVGAVLVKDGQVIATGRNTPVAQHDPSAHAEINALRAGASALGNYRLDGCELFVTLEPCAMCAGAMLHSRLARVVFGATDPKTGAAGSVLDLFAEPRLNHRTQVQGGVLAQECSAVLQGFFQQRRSVAREQAEPLRDNALRTPAERFASLNDYAFAPHYVQDLPSLQGWRLHYVDEEDEEGAVGSNGQSAPCLCLHGPGEWGYFFRYLVGVQGLRTLVPDLIGFGKSDKPKREAAHKLEWHRDVLLEWLDRVQPQPVVLVHSVAASELASLLQAAAADRFVATIAAPDGGERIKDAWRAPYPDRGYEAALRALGPIASSSGPTAAQAALLARLARNAMGYSTS
tr|Q21W49|Q21W49_RHOFT	MVVSPAYKITLPPTMTDDQAMQLALTQAGLAALAGEVPVGAVVLKDGVLIASGRNASIETQDPSAHAEIVALRAAALALGNYRLDGCELFVTLEPCAMCVGAMLHARLQRVVYGAPDPKTGAAGSVLDLFANPQLNHHTEVQGGVLADACAELLQRFFQQKRAQSQTGCSPLREDALRTPEARFCGLPDYPWAARYVSDLPALAGLRLHYLDLGPQEAPLTYLCLHGRTSWSYQYHKKIPVFLAAGHRVVAPDLIGFGKSDKPKRESIHTLKWHQQLLTGLVEQLDLNNVVLVVQSSSQWLGQALMRSAPERFAELLIMDLESPADSEQAAYEAPFPDRGHRAALRAFASLLGAAPQSKAKIS
tr|A9BM93|A9BM93_DELAS	MRRACASRFPDPQSPGHRDTLTAEHRPLPQADDEAWMRAALELARAAAQAGEVPVGAVIVKDGAIVGQGRNAPVAQGDPTAHAEVLALRDAAARLGNYRLDDCTLYVTLEPCTMCSGAMLHARLGRVVYGAAEPRTGAAGSVLDVFALPQINHHTQVTRGVLAGECAALMSDFFRTRRAEQRAAQPHPLKDTALRHADSTFGGFAQPQWRSDLPALAGLRLAVVDEGPHDAPLTWLCLHGSPSWGQLFQPMLPGWLQAGHRVVVPDLPGFGRSDQPKKEKAHSAAWHVQVLRELVLALDLRSVVLVGHDDGARLGLAVAQAEPARFCGAWLMNAWPAGPAPDACVQWFAQAARKPSWPVGRAMHEAGEEAGAQPQAWNLPFSQPGHRAALQAWPRVQAE…
tr|A1WL56|A1WL56_VEREI	MTKIERHETGAPDSSAHAVIHHTPMSADPDAHWMRQALAQAEDAARAGEVPVGAVVVKDGQLIATGRNAPLARHDPSAHAEILALRAAARRLGNYRLDGCSLYVTLEPCAMCSGALLQARLARLVYGAADPRTGAAGSVLDLFGDARLNHQTRVQGGVLADAGGDLLRRFFRQRRSGQRAQALARHPLRDDALRTPDAAFAGLPDYPWAPHYLSDLPGLAGLRMHYLDEGPRPAARTWLCLHGYPAWSYLYRHMLPVFLAAGDRVLAPDLIGFGKSDKPKKDSAHQWAWHRQLLLEWLARLDLRRVVLVLQDGDMLGLALPMAMPDRFTGLLVLDPLLAAGAQPLHGPGVGRLLARIDPPLSDAQCAAYDAPFPDRGHCAALRAFADRNLFRAFAEHPP…
tr|F0QBE8|F0QBE8_ACIAP	MGPLAGPGPAPGGVDRHADEDWMRVALQEAAEAAARGEIPVGAVVVRGGELVARGSNAPIAGHDPTAHAEIVALRAAAGRLGNYRLDGCTLYVTLEPCAMCSGAMLHARLDRVVYGAPDAKTGAAGSVVDLFAQPALNHHTRIEGGVLAQECGALLSGFFQSRREARRAQARAAHPLRDDALRTPDARFAGLPDWPWTPRYISDLPALAGLRMHYLDEGPIDAPRTWLCLHGAGSWSYLFRHMLPVWLAAGDRVVVPDLIGFGRSDKPKKEAAHTLPWHHRTLAELVARLDLRRTVLVAHGEGGLPGMALPAASPDALPDAGDRFAGLLAVNAWLPPGDGVPLPPGLAAWRKALVARQAAVLRPGAAPGLDAAAAAACEAPFPDAGYRAALRAGLHWLP…
tr|F5XXT4|F5XXT4_RAMTT	MGLALDQARQAQAAGEVPVGAVIVRDGQVIATGRNAPVTAHDPTAHAEIAALRAAAAALGNYRLDGCDLYVTLEPCAMCSGAMLHARLRRVVFGAPDPKTGAAGSVLDLFAERRLNHHTQVQGGVRAGDCGRLLSDFFQQRRTQARVAQQPLREDALRTPEERFAGLPDYPWAPNYLSDLPALAGLRLHYLDEGPRAGASVWLCLHGNPAWSYLYRRMIPVFLAAGHRVVAPDLVGFGKSDKPKKEGAHSFGWHRRVLLEFVDRLDLREVVLVVQDWGGLLGLTLPMAAPQRYRGLLVMNTLLATGDAPLSPGFLAWRQMCAHNPEFDIGRLLARGNPQLRPEECAAYNAPFPDRGYRAALRAFPPMVPEFPESDGAALSRQAREFWSRQWSGKSLMAI…
tr|Q12AS6|Q12AS6_POLSJ	MDDAFFMQLALAQAREAAAVGEVPVGAVVVRHGEVIATGRNAPVDANDPTAHAEIVALRAAAQALGNYRLDECELFVTLEPCAMCSGAMLHARLQRVVFGATDPKTGAAGSVINLFAESRLNHQTGWQGGVLAEECGELLQAFFRRRRADKREKFRLNHPLRDDALRTPDAAFDDLPGYPWPPRYVSDLPALDGLRMHYLDEGEGGPGGLTYLCLHGNPAWSYLYRKMIPVFLQAGHRVVAPDLIGFGKSDKPKKDSFHSFGVHRQILLELVDRLDLQNVVLVVQDWGGLLGLTLPMVAPLRYKGLLVMNTMLATSDVPLSPGFRAWREMCAKNPDFDVARLFARGNPQMSPDECAAYNAPFPDKGHRAALRAFPLMVPESECADGAAISREAREFWQS…
tr|A1VNS8|A1VNS8_POLNA	MSDEAFMEMALVQARVAAAFGEVPVGAVVVRQGKVIATGRNAPVEAHDPTAHAEIMALRAAALALGNYRLDECELFVTLEPCAMCSGAMLNARLKRVVFGASEPKTGAAGSVINLFAQARLNHQTELQGGVLAESSRALLQDFFRQRRADQREAARQRHPLRDDALRTPDAAFDGLSAYPWAPRYLSDLPALDGLRMHYLDEQALGVEEGGGPRLTYLCLHGSPDWSYAFRRLIPSLLQTGHRVVAPDLIGFGKSDKPKKDSFHTFSRHRQILLELVEKLDLQNIVLVLPRQGTLLGLTLPLAAPLRYRGLRLMNPDPLAESEYLPLSQGFLLWEQAGGMPAGTETDVACEAPFPGNSYRAGVRAFAAMAPDSGNHDGIASEAGQFWRDRRDECNLHVS…
P44931	MDAAKVRSEFDEKMMRYALELADKAEALGEIPVGAVLVDDARNIIGEGWNLSIVQSDPTAHAEIIALRNGAKNIQNYRLLNSTLYVTLEPCTMCAGAILHSRIKRLVFGASDYKTGAIGSRFHFFDDYKMNHTLEVTSGVLAEECSQKLSTFFQKRREEKKIEKALLKSLSDK
Q5XE14	MPYSLEEQTYFMQEALKEAEKSLQKAEIPIGCVIVKDGEIIGRGHNAREESNQAIMHAEMMAINEANAHEGNWRLLDTTLFVTIEPCVMCSGAIGLARIPHVIYGASNQKFGGADSLYQILTDERLNHRVQVERGLLAADCANIMQTFFRQGRERKKIAKHLIKEQSDPFD
P68398	MSEVEFSHEYWMRHALTLAKRAWDEREVPVGAVLVHNNRVIGEGWNRPIGRHDPTAHAEIMALRQGGLVMQNYRLIDATLYVTLEPCVMCAGAMIHSRIGRVVFGARDAKTGAAGSLMDVLHHPGMNHRVEITEGILADECAALLSDFFRMRRQEIKAQKKAQSSTD
Q99W51	MTNDIYFMTLAIEEAKKAAQLGEVPIGAIITKDDEVIARAHNLRETLQQPTAHAEHIAIERAAKVLGSWRLEGCTLYVTLEPCVMCAGTIVMSRIPRVVYGADDPKGGCSGSLMNLLQQSNFNHRAIVDKGVLKEACSTLLTTFFKNLRANKKSTN
P57343	MKYEKDKNWMKIALKYAYYAKEKGEIPIGAILVFKERIIGIGWNSSISKNDPTAHAEIIALRGAGKKIKNYRLLNTTLYVTLQPCIMCCGAIIQSRIKRLVFGANCNSSDHRFSLKNLFCDPQKDYKLDIKKNVMQRECSDILINFFQKKRKNKIHICKKI
Q57LE3	MPPAFITGVTSLSDVELDHEYWMRHALTLAKRAWDEREVPVGAVLVHNHRVIGEGWNRPIGRHDPTAHAEIMALRQGGLVLQNYRLLDTTLYVTLEPCVMCAGAMVHSRIGRVVFGARDAKTGAAGSLIDVLHHPGMNHRVEIIEGVLRDECATLLSDFFRMRRQEIKALKKADRAEGAGPAV
tr|D7CVH5|D7CVH5_TRURR	MTLPETLRRALLRLAPEARRLLVAVSGGGDSVALLRLLLALPEPRWGLEVAHLDHALRPDAAEAAAFVRALCWEHGVACHTARVDVARIAKDRGWNLEDAARRLRYGFLTRTAKRVGADAVVTAHTQDDQAETVLMQLLRGAAHLQGMPARQGRVLRPLLEVPRSALRAYLRALGQDCLEDPTNADTSRTRAWVRHVLLPTLAARAPHVKATLARHAALQRDQAAHFRRLAQGLIKDAGAEVRALLAQDVAVQRAAVAELLRCAGVPVDAGHVEAVRAALPTPHPVRLSLPKGYAARVAYGRLELVAPTAPPSPAPPLELPAELDAAKLAAFPAARFRTRRPGDRVRLPGGSKTLADLLIDRKVPREARDRLRVLAAHGEVLWVEGVFVDPRVARAPPA…
tr|H8GTK3|H8GTK3_DEIGI	MAVGVSGGADSVALLRALVLVGARPVAAHLDHALRPESAQDAAWVGALAADLGVPFGTARVDVGAVAGRRGWNVEEAARRVRYDFLARTARAHGAGLVLTAHTRRDQAETVLWGLLRGEATLRGIAPVWGRVRRPWLDAPRADLETFLRALGQDWREDPTNADPAYTRAWLRCEVMPVLRARFPAVEEALAHFGRLNAEDDDALSAQAAALSAHAPLERQSPAVLRRHVAAELRAAGLEYHGLHVGALAEGLRAGTTRHLTLPGPREVTVTGGRLHLGPLAWPGPDFALPSGWTRRTRQPGDRLRLPGGTRKLSDVLTDAKVPRAERDRVPLAVDAGGAVQWVGLTSPLWAAGAREAAGAVPDPLHAAMGEALALAHEAAGAGEVPVGAVVLDAAGGVV…
sp|C1D1Q9|TILS_DEIDV	MSTLLAPLHPYAGRVVVVGVSGGADSVALLRALVQAEARPVVAHLDHALRPNSAEDAQWVHDLAEQLGAAHTSTRVDVAAVAARRGWNVEDAARRVRYEVLSRAARQHGAHTVMTAHTRRDQAETVLMGLLRGEAVLTGIPAVRGRVRRPWLDVPRSEIEAYLKALGQEWREDPTNADVTYTRAWLRTEVMPVLAARFPGVEAALGRVAKLAQQDDEALRDLAAALTPHAPRDRVPLAVLRRRVTQELKSAGLQFHVGQVDQLAEAQRTGETRHVTLLGGRGVTVTGGALHLAARAWPLPSFSWPEDWTLRTRQPGDRITLPGGTRKVSDVLTDLKIPRDQRDDVPLLVSAQGVKWIGVEPNIWAKGARAVVGQPADLLDTAMGEALGLAREAALAQEV…
tr|E8U8H7|E8U8H7_DEIML	MHRFARLLEPLAPYAGRAVLVAVSGGADSVALLLGAHEAGARVVAATFDHQLRADSAQDVAFVQDVCARLGVPCEVGGADVARVARARGWSVEAAARTLRYAFLTRAAKARRVDVILTAHTARDDAETYLMEALRGEAHPTGIPEANGHVRRPWLRAARADVEAYLQARAQAWREDPSNADTYFTRNWVRHAVMPVLTAREAGAEDRLARTARLAREDDAALEALAARVTPHMPKGALPRAVRRRYVTRALRSARAAYHAEHVDALADALANGGTTHVTLPGARTVTVTDGELHLTPPATPTPEFPIPPGWTLRHRQPGDRVRLPGGTRKLSDVLTDRKVPRANRDAVWVLALGADVQWVGLQPPVWAVGAAETTGAPADLDHVAMGEALAAAREAFGN…
tr|L0A568|L0A568_DEIPD	MTPLLLPLRRFAGKEVLLALSGGADSVGLLRALQEVGATVTVAHFDHRLRPDSGDDAAWVEALCKEFRLALALGGADVAGVARARGWTVEQAARTLRYTFLAQTARQRTLNTILTAHTRGDQAETVLHQLLRGEHALTGIAPVSGHLVRPWLNVERSDIEAYLCQLGQGWREDASNLDRAFTRNWLRHDVLPNLRSRFPSLHAVLARLAAWQAEDEALLGALASSVPPHASLERESPAVLRRLVAQQLRGARLDFHADHVERLSGALREGNTRHVTLPGGRDVTVTGGALHLTSVEWPIPDFAFPASWERRHRRPGDRIRLGGGTRKLSDLLSDRKVPRAERDRIWLLCEGERVQWIGLRPPVWASDSDAEFRPAGLGGGEAPWWTEMGEALGLAAQAA…
tr|E8PMU6|E8PMU6_THESS	MPEGFPQELEEAFQKRLARLAPRGPLVLAVSGGGDSVALAHLVKRAGREGVVAHLDHALRPESGGDLLFVKALAERLGYPFYAERVEVARVAREWRENLEAVAREIRYAFLHRVAREVKAKAILTAHTLDDQAETVLLKLLQGTARGLGIREKEGLVVRPLLAFRREELRAYLKALGEAWREDPSNQDLSRDRNYLRLKVLPLVEERFPGAKEALSRFAQVRMEEEAHLEREARARLLPDPRFFVPAYRAAPLLEAPGVLRRRALRWILEALDLRPEARLIALLEEALGGKVATLPGGYTARRKGGTLFLLPPEPRLPLPPGFRRPLPGDYLAMPYGRKRLVDFLAEKGVPKELKPLWPVRAEGKRVVEVLGLYPPSEEERYMALALEEARQAFQEGEV…
sp|Q5SI38|TILS_THET8	MDVPAFRERLLRLAPKDPLVLAVSGGGDSVALALLVKEAGRQAVVAHLDHGLRPESPLDQAFVRALAERLGFPFFTERVEVARIAQARGENLEAVAREVRYAFLHRVAREVGARAILTAHTLDDQAETVLLQLLQGTARATGIREREGIVVRPLLAHTREELRAYLRARGEAWREDPTNQDPALDRNFLRLFVFPLLEERFPAAKRALARFAEARAEEEGVLERQAEARLLPDPRFFVPAFRAAPLLEAPLAVRRRALRRLLEKLGLRPEARLVLLLEEALRGRPQTLPGGVLARRKGGTLFLLPPRPRLPLPPGFRRPAPGDYLERPSGRKRLVDFLAEKGVPRELKPLWPVRAEGNRVVEVLGLYPPPPEEAHMAEALAEAASAFREGEVPVGAVLV…
tr|K7R709|K7R709_THEOS	MEGGSLPERFAARLQRLAPKDPLVLAVSGGGDSVALAHLVKAAGRKGVVAHLDHALRPDSEEDRRFVEALAGRLGFPFLWERVEVGRLAEARGENLEALARKVRYAFLHRVAKEVGAGAILTAHTLDDQAETLLLKLLQGTARGLGIREKEGLVVRPLLPFSRLELRAYLEALGEAWREDPTNRDLALDRNYLRHRVFPLLEARFPGAKAALARFVGVREEEDALLEEEAKRRLVPDARFHGLFKGLLAYRIPPLRLAPPALRRRALRQILEALDLRPEARLIADLEGALGGKATTLPGGFRARAKGGTLFLFPEGFLPPLPPGFRRPRPGDYLERPYGRKRLLDYLAEEGVPKELKSLWPVRGEGRVEAVYGLYPREEVRLMDLALEEAEKARAEGEV…
tr|F2NP91|F2NP91_MARHT	MPVMETHALEARFKEALARLCPEGRLLAAVSGGGDSVALLYLLKAAGRDTIVAHLDHALRPDSAADAAFVEKLAQRLGFPLETEHVDVRALAHRKRINLEAAAREVRYAFLARVARRWKARCILTAHTLDDNAETVLLQILRGAGRGLGIRPLQRRVARPLLEFSRAELRAYLEARGARWLEDPTNRSLELDRNYLRHAVLPRITARFPHALEALARFSQAQQADDWALEALSARHLIPDRRWPVPAYRALPLERAPEALRRRAIRGVLEALGVRPEARLVADVEAALGGRAQTLPGGVVVRRQRGTLFFIPPTVRFPKVQPPAGLEARPPRPGDYLVFPYGRKRLVDFLNERGVPRELKRRWPVGAVGAEVRWVYGLWPEPDEDRYMRRALVLARAAA…
tr|D7BFF1|D7BFF1_MEISD	MFRSEATPHLIEARFSQSLAELEVRGSVVAAVSGGGDSVALLYLLKALGFEAIVAHFDHALRPSSAEEAVWVQHLAEALGYPCEVTRVEVQRVAQRKKRNLEATARELRYAFLSRVAKKYRTEAILTAHTQDDQAETVLLQLVRGTGRATGIRKRQGRVVRPLLGFTRAELRGYLRAKGASWLEDPTNQDPALDRNYLRHEVLPRLEVRFRGAVGSLARFAEVRQAEDPLLEEGAAQRLLPDRRWPVPAYRAIPLERAAPGLRRRAIRQILERLGIHPEYRLIADVETALEGQPRTLPGGVVVRRKGGTLFFLTAEAPPLEPGWRTPEPGDYLEIPLGRKRLVEFLAERGLPAELKRVWPIRAVASRVLEIKDLYPESLDERFMRLALAEAHSAGGRGE…
tr|E4U8F8|E4U8F8_OCEP5	MNALERRFERRLAALCGEGRVVAAVSGGGDSVALAVLLAAVGREAVVAHLDHALRPGSEADARFVCELAGRLGFPCEQRRVDAAAVARRKRENLEAVARELRYAFLAEVARAYGAACVLTAHTLEDNAETVLLQLFRGAGRALGIRAKRGRVARPLLEISRTELRAYLRERGERWLEDPSNELVCLDRNYLRHEVWPRVAARFERAGEALLRYAESQQADDAALDPLAQARIVPDRRFEPVFALRAAPLSRAPEALRRRALRVVLERQGLRPERRYLELAERALAGESVSLGPFVLRPSAGGVVWVPTQPDLLAVASPPAGLTARAARPGDRVRVGKIHKRLVDFLAERGVPPELRRVWPVAEREGEVVWVWRFLPEEEDQRWMRRALALAREAARRGE…
tr|E3GEB3|E3GEB3_9FIRM	MDFGDFNVYHIFTMGFAGAEEYQEQCGQTKHRLWKIENLLEYLKKLGINTILLGPLFSSVSHGYDTTDYYTVDRRLGTNEDLAALMNKLHDSGFKVVLDCVFNHVGRDFFAFQDMKQNRENSRYKDWFLGVNFWGNNSFNDGLSYENWAGHDNLVKLNLYNPEVKDYLKEVMRFWIETFHIDGVRMDAANVMNTEFLRELSDFSKNLKQDFWFVGESVHGDYNVLVQEGHLDSVTNYEDYKGLYSSLNTKNYFEISFSLNRLFGEYGIYKSFYTFNFVDNHDVDRVASTLTREAWLYPLYLMLYTMPGIPSIYYGSEQGAKGVKGNGTDAPLRPNYESMHFDEHCDLYQKICRMAAVRRASRAIRYGDYKELFVKSQQMGFMRRFENEQVYALFNSEEN…
