# Supplementary material for: TadA orthologs enable both cytosine and adenine editing of base editors
Source: Nat Commun. 2023 Jan 26;14:414. doi: 10.1038/s41467-023-36003-3 (PMC9880001; doi:10.1038/s41467-023-36003-3)
Supplement: Supplementary file 6 — Supplementary Data 2 [file 41467_2023_36003_MOESM6_ESM.xlsx]

## Sheet: Sheet2
1249-NLS-Q83FH9 (V)-linker	EHTVKITGEHKDLYRGSFRDTPDEKIMRKALCLAHAAGEKGEIPVGAVIADVNGKTIAEGFNKREESKDPTDHAEIIAIRKASQMLKDWRLSGLTLFVTMEPCTMCAGAIVTSRISRVVFGVFNNKTGSVGSRIDILRDEILNTNIEVVSGVLISECEGVLAKFFADLR
1249-NLS-Q7NSF5 (VN)-linker	TLTSPPLPPAAIAWLAELDIHTRQQLHARGVVTAFLQLKAAGHTATRRLLFALEAAARGIHWRQLEEEDKALLLRRLSDHPPVALPPDADDRLRYMRQARDLAQQAAAEGEVPVGALVVKDGEIIGRGYNQPIGRHDPSAHAEMQALRDAAARLRNYRLDGCDLYVTLEPCPMCSGAILHARVARVIYGVANAKTGAAGSTVDLFADPRLNHHAAVFGGVEAEACAAQLSAFFRQRRQSAGED
1249-NLS-Q2J9G7 (VN)-linker	VVILIETSHSFQAFPARHPHPSEAGTAPTGTMGAVPIPTAQYEPWMRRALKLATTLPDPGADDPPVGAVIYGPDGTEIAAAHHDRERTADPTAYAEILALRQAAQALGTWRLTDCTLVTTLEPGTMSAGAIVLARIPRLIIGVWNKYNGAVCSLWDVVRDRRLNHFVEVIPDVLKDECDALLDSYLDSPSNLARG
1249-NLS-Q2LYC0 (VN)-linker	DTENGSAESDRNPGFPSGASETERDHDERWMRLALEEARLAASEGEVPIGAVIVRENEVIARSHNMPVDRHDPTAHAEILAIREAAEKMKNYRLTGMTLYVTLEPCIMCAGAILQARLKRLVYGVGNPKGGAVDSLYRLLQDSRLNHFVEVTGGVLQASCAEILSGFFREKRVTSPLLKSEGQVKS
1249-NLS-Q0I9V2 (VN)-linker	GSEHSPLWWHIKVVAHQTMRSAKSLTMQSPIELSPQKMQAWMGILIERARRFGERGEVPVSAVVLDHHGRCIGHGINQRELHHDPLGHAELMAVRQACRLRGDWRLNDCTLLVTLEPCPMCAGALVQARVGQVIFAVTNPKRGAMGSTINLATHISAHHRMTVIGGVLGEEAKEMLSSWFKQRRRRSDGTGAAPFQTGSTTC
1249-NLS-Q13XZ4 (VN)-linker	EAAAGSVPGDSPASSAVLERDRRFMALAQAAAEEARAIGEVPVGAVLVRGDEVIAKGFNHPIGAHDPSAHAEMVALRAAAQAVENYRLPGCELYVTLEPCLMCAGAIMHARIARVVFGVRNPKTGACGSVVDAFANPQLNHHTTVTGGVLESECGAALKAFFAERRRASREARVSARAEAGADAGADAGPAKAP
1249-NLS-E4ZDW4 (VN)-linker	LTTPPLAPKTVAALHRLGIRTLEELRQTGAVQTFLLLKASGLTLTKSTLWQLESLLDGTPPQEMSQAHKARLLAELKNHPPVAAFPPQGEMAHFMGLALEQAKLSALMGEIPVGAVIVSDGKIIASAHNTCIADCNVSRHAEINALAQAGSKIQNYRLDGCDIYITLEPCAMCASALIQARVKRVIYGVGNPKTGAAGSIVNLFADKRLNTHTAIRGGILQEECRAVLSRFFQNKRKG
1249-NLS-I4B750 (VN)-linker	LEEAILRTALAAAYSEAELAFAENEVPVGAVVVWNNEIIARDHNRIVQSANALRHAELSVLERAAGVVKNERLIDCHLVTTLEPCMMCSGAIVHSRVASVHFLVENERAPGLKQLLALPNVNHKPQLYRHRSEDWDSAALLRRFFQMRRQ
1249-NLS-Q2GEW0 (VN)-linker	DKKFMELAMSVARQSDCEVPVGAVLVRQGAVIASSGNRVFRDSDPTAHAEMFVIREAIQRLGVKFLVDFELYVTLEPCPMCMYAMSLSRVGTLCFAVYNEKRGAISNGCLGTGTYFHVPIIYEGLMEDEAKELLSSFFRILRN
1249-NLS-F2G306 (VN)-linker	SDENNNPSPMPSELNHQQSVRRDRSQSGSDVANIKSLSHMHESDVSNVAVSDEELEQHIRWMKHALALADSAESIGEVPVGACVVLNGELIGEGYNTPISDHDPSAHAELRAVKQAASKVQNYRLIDATLYVTLEPCSMCAGMLVHARVKRVVFGVKNAKTGAAGSVMNLLQHPALNHQVDIVSGVLASTCANKLSDFFRKRREEIKAAKKAKKRLEGKMPD
1249-NLS-B3PCY2 (VN)-linker	VPLSDRQDDSYWMRRAIALASQGEALGEVPVGAVIVREGIAIGEGFNQPITSRDPSAHAEIVALRQAAAHLQNYRLPGATLYVTLEPCTMCVGALVHARITRLVYGVANPKAGAVTSRARLLDADYVNHRVSYEGGLMAAECQHQLSHFFQQRRLQHKQARGAGTTNQGIIAVEQSFDEKQLEDDGLPGIGEFGKNTPLK
1249-NLS-Q89AM8 (V)-linker	HDSDKYFMKCAIFLAKISEMIGEVPVGAVLVFNNTIIGKGLNSSILNHDPTAHAEIKALRNGAKFLKNYRLLHTTLYVTLEPCIMCYGAIIHSRISRLVFGVKYKNLQKYICCKNHFFINKNFRKISITQEVLESECSNLLSSFFKRKRKIATKYFNNNII
1249-NLS-B1VIU6 (VN)-linker	WLRSWASTRSSPTCWTPTCLTTRTMTTEPGSPAQPDRLIGGGLPRQGGHVADEELMRQAIDVACSTPPGDVPVGALVVDADGTVLATATNRREQDADPLAHAEVLALRQAVRALGDSWRLERCTLVVTLEPCAMCAGAALGARVGRIVFGVYNPRTGACGSVWDLPREALLHKAEVRGGVLQPECEQLLRGFFEKLR
1249-NLS-A8F050 (N)-linker	NLLLDKETSFNNFFMQQALKQARIAFDKNEVPVGAVIVDRLNQKIIASSYNNTEEKNNALYHAEIITINEACNIISCKNLNDYDIYVTLEPCAMCAAAISHSRLKRLFYGVSNPKHGAVESNLRYFNSSACFHRPEIYSGILAEDSGLLMKEFFKKIRTTIPNHGRALLRNSNDVIPVKVGDCCMARKIAQMSFQRKCE
1249-NLS-A5WFT9 (VN)-linker	TVTAVNLLTPHSALLSEAYPGDLTAANYWLLSDVGFMRRALALAQQGASQEEVPVGAVLVCDNKIIGEGFNQPITTSDPTAHAEVVALRCACQTLQNYRLPPNTTLYVTLEPCTMCLGALIHARLARLVFAVFNPRAGMVGSQLNLTEMDFYNHKMQAYSGLLQQQSQTQLRSFFRARRGKKKPQKQSD
1249-NLS-G0JN58 (VN)-linker	ILTEADGHCRDLAWMTLALDYAARGAVQGEVPVGAVLLGADGHLLAAAHNTPVQSHDPSAHAEMLVLRQAALVLQNYRLTGATLYVTLEPCVMCIGAMLHARVARLVYAVSNPKTGAVESLYHLLEDDRFNHRIVTEGGVLAAPSATLLRNFFRARRRGKGAGEADVATAETGVETGQRSGDAALQS
1249-NLS-B3DZQ1 (VN)-linker	GKEMTAQGGDERLSRDYYFMGLALEKAKEAFDNGEVPVGAVIVRGEEILGFGRNRVERHRDVTAHAEMEAIRQSQQRVGDWRLDSTTLYVTKEPCLMCWGAVFLSRIERVVFGVSNPKQADFCCIKDFFTARKKPEILPGVRSQESLELMHQFFFILRNKKRELPRCNIGIS
1249-NLS-B5ZCW4 (VN)-linker	TNGAARGQAGDGPMALALAEARAAAARGEVPVGAVLLGPDGTILARAGNQVEAGHDAAAHAEMLVMRAAARILGSPRLTGCTLVVTLEPCPMCAAASVHFRVGRIVFGVYNPKGGGVEHGPRLLARPDCLHRPEWVGGVREREAAALLRDFFAALRGRPEGGPPEGDGKGDLREASS
1249-NLS-B8HLF9 (VN)-linker	VHRISYQQHCEWMEQAIALAEQAGAAGEVPVGAIVVSPQGELLGTGENRRERDGDPTAHAEILALRAAGQKLQTWYLKNCTLYVNLEPCPMCAGAILQARIGLLVYGVDNAKTGAIRTVLNLPDSRCSFHRLTTLGGILETTCRQQLQTWFARKRGDSLSPALVDRDPKLPLV
1249-NLS-E3GEB3-linker	DFGDFNVYHIFTMGFAGAEEYQEQCGQTKHRLWKIENLLEYLKKLGINTILLGPLFSSVSHGYDTTDYYTVDRRLGTNEDLAALMNKLHDSGFKVVLDCVFNHVGRDFFAFQDMKQNRENSRYKDWFLGVNFWGNNSFNDGLSYENWAGHDNLVKLNLYNPEVKDYLKEVMRFWIETFHIDGVRMDAANVMNTEFLRELSDFSKNLKQDFWFVGESVHGDYNVLVQEGHLDSVTNYEDYKGLYSSLNTKNYFEISFSLNRLFGEYGIYKSFYTFNFVDNHDVDRVASTLTREAWLYPLYLMLYTMPGIPSIYYGSEQGAKGVKGNGTDAPLRPNYESMHFDEHCDLYQKICRMAAVRRASRAIRYGDYKELFVKSQQMGFMRRFENEQVYALFNSEENS…
1249-NLS-E8WVH3 (VN)-linker	TPDEQFLREAIAEARAAEQAGEVPVGAVLVLNNEIIARGRNRVILDSDPTAHAEIVALREAGRILGNYRLENCDLYTTLEPCAMCAGAILHARIRRLIYAVANPKAGACGSALDVMNHPRLNHRMEVAVGLLAEECGEMLTSFFRTRRLKNKENAASAIGIEALMTTVKKSAAPKKSAAKTTAKKTAAKPPHKWSAKVTTDSTHPDEGLFNEDAQTIAKKLASKKVSPKGPASGMQMLNFYINRAGKNLPKARQAELEKAKDILSQIIADAKPKAPAKKAGRKTPAKKTAN
1249-NLS-D5EKK4 (VN)-linker	TNDCPFDKIYPSELNRNEDYFMAHAFNEAIEAWKKDEVPIGAVIEYEGRIIASAHNQSRSTNDPTAHAEILAISQAANTLGDWRLNECRLYVTKEPCPMCSGALVIARIGKVYYGVPNEKMGCVGGAVDLGALPRSNHHFESIGGVMEDANHAILKAFFEKKRAINAAKKEAARLEDPKE
1249-NLS-Q1AS41 (VN)-linker	AVHEPGAQNPPCAGRRDLRMMRLALRAAREAAGRGEVPVGAVVARGEEVLALASNEREATGDPTAHAELLAIRRAAAALGGWRLTGCTLYSTLEPCPMCAGAAWAARLSRIVYAVPNPKAGYAGTLHNTPSDRRLNHTASVLGGLLAQESATLLRDFFRERRLKRA
1249-NLS-P44931 (VN)-linker	DAAKVRSEFDEKMMRYALELADKAEALGEIPVGAVLVDDARNIIGEGWNLSIVQSDPTAHAEIIALRNGAKNIQNYRLLNSTLYVTLEPCTMCAGAILHSRIKRLVFGVSNYKTGAIGSRFHFFDDYKMNHTLEVTSGVLAEECSQKLSTFFQKRREEKKIEKALLKSLSDK
1249-NLS-C1DXN9 (VN)-linker	KEINTKFIELAIKEAEKALKKGEVPVGAVLVKDDKVVSKGYNLRISKKNALYHAEIVAIERACKKLKSWRLDDTVLYTTLEPCLMCAGAIMQARIKKVVFLVKNEKGGAVLSNYTVFDDKKLPFKVEYSYIPDERAEKLLKDFFKILREAKHHDKV
1249-NLS-B3PYV5-linker	ENHEPFLREAIALSRSAIEQGGGEPFGSVLVKNGEVILRAENSVFSGHDMTNHAEMNLVKLAAQHYDTAFLADCTLYTSTEPCAMCSGAIYWSGIGHMVFACSETRLGEIAGIGLNVPSRPVLQTGARLVTVVGPTSLEDEAAEVHQEFWPKHLGKA
1249-NLS-D5WRF0 (VN)-linker	PDAPRDLQYMERALQLAAYAGEMGEVPIGAVVVAGGKILGEGCNLREMWNDPTAHAEMVALRQAAQAVGGWRLSGTTLYVTLEPCAMCVGAAVLARVERVVFGVPNPKAGACGSVLQVADAPLNHRLKVEGGVLQQSCSHLLKQFFRELRMRKRPQAGRSSVLSFDDPSRRDV
1249-NLS-B2UR34 (VN)-linker	ITSVMMEMPGSDEWFMRQAMKESRKALVKGEVPVGAIVVKDGRVIGRGWNQVETLKDATAHAEMIALTAAQEALGDWRLEGCTLYVTKEPCPMCAGAIVHCRPDRVVFGVPNAKTGAAGGWINLLDSNPPLNHKCEVRPGVLGDECLLHLQEFFRAARLAAKERKKLSARLSSPPDENGE
1249-NLS-P57343 (V)-linker	KYEKDKNWMKIALKYAYYAKEKGEIPIGAILVFKERIIGIGWNSSISKNDPTAHAEIIALRGAGKKIKNYRLLNTTLYVTLQPCIMCCGAIIQSRIKRLVFGVNCNSSDHRFSLKNLFCDPQKDYKLDIKKNVMQRECSDILINFFQKKRKNKIHICKKI
1249-NLS-E6WT54 (VN)-linker	RVPVPGTRAVAKQTSTGPTPVAMEDNQASAQLRIVPATAADIDALSALLVETVASNGSVGFMHPLPMEQARAFWTAALEEAGQGRRVVLCAWRDGELLATGSLALVQAPSQPHRAELTKVMTAPAARGAGVGAILVRALEQVARERGRRLLTLDASLVEGATSFYRRLGYHTTGDIPEYAYKPLGGLGATRIMWKLLDAREPMRVTAVDRAIDERHMCHALDLAERAEKEFDEIPVGAVVVSAAGEVIGEGWNRNILDHDPSAHAEIMAMRQAGQALSNHRLVGATLYVTLEPCAMCAMALVHARIARVVYGVANPKTGACGSVFDVIGDPRHNHRVQVQGGVLGEEAGRRLTNYFRAKRGKPLV
1249-NLS-D9SPJ7 (VN)-linker	RLSDYDYLALAFEEANQAFEEGTYPIGAVIVDDDGNIVSKGRNRVFTESDCTAHAEVDAIRKAGHKLLDIPNKRFVKNNLTLYTTCEPCPMCTCTILLSGIKRVVWAVDNDEYGGIRKFKEGPHFINLFDTITYTASPYDDLENKQRDLLARWNIGRGILNTEWEKPK
1249-NLS-D9SIR4 (VN)-linker	LFGMICCSWILSAVILSQFDYFDSIVSINIEVSLERGFWISAMFFGRCASLWLYLAAFLFQLPLKNPGDSFAYTMIDTDYMFEALAQAALAEAAGEVPVGAVVVKDGQIIGRGYNAPISLHDPSAHAEMQALRAAAQYLGNYRLVGCELFVTLEPCVMCAGAIMHARIRRLVYGVSNFKTGVCGSLLDLFAEQRLNHHTEVAGGVLAEACGATLSRFFSLRREQKKINENKHIHQNSAA
1249-NLS-C6BWN9 (VN)-linker	TNIITRGTPPANPPQGQTWRSMMDTAIREAFKARRHEEVPIGAALFTAEGELLATGNNTPLTQNDPTGHAEVNCIRNACKNLDNYRLPRGTILVVTLEPCIMCLGAIIHARVGGVVFGVPNPKAGAVVSNLEGTDLSFANHKFWTIGGVCENECKEILQSFFLHKRKK
1249-NLS-G0EXN4 (VN)-linker	TETPPLPLRALRALPEDPVEAAERDARYMRAALEEARLAEAAGEVPVGAVVVWNDTIIARGHNLPIRSVDPSAHAEMQALRAAAQVIGNYRMPECELYVTLEPCVMCSGAILHARLRHVVFGVTNPKTGAAGSVLNLFEQAQLNHQTTIAGGVLADTCGQMLKDFFGARRRAQKAAQKAAQQDAAAPVTDPDKNNDIEA
1249-NLS-E4QA09 (VN)-linker	IIQKTVFDDKKIQKNLLKIDKEKGDKLMYIYNVMKTLIEYASRSNDIPVAAAVVKNGKIISIKRNDSKKAIYHAEILAIIDATSKLSTKDLRSCEMFVTKEPCPMCMSAIVLSKVKRLYFGVRNFKMGAAESCFNLSQNPFLNHKVEVIGGICEDECRLLLKRFFEEKRR
1249-NLS-E6SKK9 (VN)-linker	LQPHRPKEPATATRAASGSPRGPEASQDEALAAPAARPAPDDPDVLYMAEALAEARRALALGEVPVGAVAVHDGRIIARGHNLRERLGDPTAHAEILVLREAAARLGGWRLEGVTLYVTLEPCPMCAGAIVLARVPRLVYGVPNPKAGAAGSLMNLVQHDKLNHRVELRAGVLAEASAALLRGFFRQLRGAGDPAPAPGPAETGDP
1249-NLS-H6LF75 (VN)-linker	FLWQLDCFAKGGSHIKKNLQEMMEQAIIIAKQGEAKGEVPIGALVVCQGEVIARAHNQKETLADPTAHAEMLVIREAAKKLGRWRLDDCQLFVTAEPCVMCMGAIIQARIPFLVYGVTNKKFGGVESTAYLCQHPMLPKQMEIYAGICEQQCEALLKNFFSSKR
1249-NLS-D0KZ29-linker	CDHVVHEQEKQIMRQAIEFSREKMIAGFGGPFGAVISRNGEVIATGFNQVTSANDPTAHAEVSAIRAACQVLNTFDLSGCEIYTSCEPCPMCLSAIYWARLDRIYYANSRQDAADIGFDDAFLYEEIAKDIPDRQIPTIRLLEKEAILPFNEWRAKPDKIAY
1249-NLS-E4TTF3 (VN)-linker	ELTVNSDEHFMREALRQAEIAYEEGEIPVGAVVVCQKKIIAKAYNQTERLNDVTAHAEMLAITSAANHLGGKYLTDCTLYVSLEPCGMCAGALNWSQISEIVYAVANEKRGFTKINPNMIHPKTKVKSGLMAAESKKLIDDFFAKMRNKKN
1249-NLS-R4K908 (VN)-linker	PRPSYGVSGTTGAEGAATRAAGADRGGNDFLTSGMVWACVDWIVYISYNISWAQGCGLGEFVGSRLGANISNCTQKRHLGAIPKNDKASDTKGLQGYANYKKGVFHIPKPRAGGSSPSRRTIIFKGEPLLNQAGYMREALAEAEKAYALGEVPVGAVVVLDDKIIGRGHNLRETLLDSTAHAEIIALRQAARHIGDWRLNGSVLYVTLEPCPMCAGAMIQFRVQTLVYGVQNPKAGAVDSIMDVVREPRFNHQVAVVSGVLEDECRAILKRFFKELRGNKK
1249-NLS-F7V2C0 (V)-linker	NVPKERVKQNMCMEEHKTQEEPVREELRKKDTGEEEAKKETREEKKEEESQVPAFSRKDIKYMKEAIRQAKKAKDLGEVPIGCVIVYEDRIIGRGYNRRNTDRSTLAHAELAAIRKACKKMGDWRLEGCTMYVTLEPCQMCSGALVQSRISKVVIGVMNPKAGCAGSVLNLLQMKAFNHQVDVEYGLCKEMCAEILRDFFRDLRRKNKEIRLQERKQKEIQSQELG
1249-NLS-E0TBL5 (VN)-linker	DRPDLSASDADLERWMDHALGLASMAARNGEVPVGAVLLSATGQLIAEAVNTPIAQCDPTAHAELAVLRKGALATGNYRLTGTTLLVTLEPCAMCAGAICHARIGHLVYGVDNPKGGAVRHGATLFDQVTTHHRPRVTAGIRADESAALLRSFFAERRAMTRPRRHGESGP
1249-NLS-D4G8C1-linker	IIEQKPSKNQLKKDFFWMNKSLDLAKKSEILGEIPIGAVLIYQDNIVASSGNEVILRNDPSAHAEIIVIREGAKHFKNYRLKENLTIYVTIFPCIMCMGAIFQSRISRVVYGSENYKNNLSFFLFEKNNTNISMNYGHITVYGGILSRSCSSILKNFFKKRRNLIQPKKF
1249-NLS-A1W869 (VN)-linker	SESDDAHWMREAIAQARAAQQAGEVPVGAVLVRDGQVIATGRNAPIAGHDPTAHAEMAALRAGAAQLSNYRLDGCTLYVTLEPCAMCSGAMLHARLPRVVYGVANAKTGAAGSVVNLFAEPRLNHQTAVQGGVLADECGALLSDFFRDRRRAQRAQQLAAHPLRQDALRTPDAAFAHLDGPAPHYVSDLPALAGLRLHYLDEGPRDAARTWLLLHASPGWSHGWQPMLAAFAQAGHRVVAPDLIGFGRSDKPKKEAAHRLDWHRQVLAELVQRLALRGVVQVAQPGAPLLPDAVLAPLVRVLHVRGGAPCDAAPFPDAGHRAGPRAFARFADADAAPLLTVPDASAASALRAMEYFTRYA
1249-NLS-D5W8R4 (VN)-linker	NEPLACTASIGSSAQTEDSEKSVDASIGAVSAPTADHPVAGPGVPPGNSEAPIISERDLRFMALAQAAAEEARAAGEVPVGAVLVRGDEVIATGFNHPIGAHDPSAHAEMVALRAAAQSLENYRLPGCELYVTLEPCLMCAGAIMHARIARVVFGVRNPKTGACGSVVDAFANPRLNHHTTVSGGVLEAECGAALRSFFAERRRASRAARAAARGEATKAVEVAEGSVGTATDSATQPNSEPPPTTPL
1249-NLS-D5X1Y1 (VN)-linker	TPTFAPDLEADRAFMRLALDQAQNAWLLGEVPVGAVIVKDGKVIATGYNRPIGDHDPTAHAEIVALRQAAHLLGNYRLPECTLYVTLEPCAMCAMALLHARFARVVFGVRNPKTGAAGSVVDLFAEPRLNHHCDITPEIEQEACSALLQDFFRARRKEQKRPEESVHDACLSGIEVTELDIEPPLS
1249-NLS-F8L7A6 (VN)-linker	AKDFSIFDQKMMQLALEEAKLAFNKEEVPVGAVLTLGDQVIARAHNTMETKGDPTAHAEILCIRKGAEAIGDWRLLGATLYTTLEPCVMCGGAMLLARITRVVWGVPNIRHGSNGSWIDLFEKKHPTHQLEIAGGLYEEEAANLMRLFFKDKGQNMKKTNFLLVELFDELIAFQETKLLNYAAEIIPNVTSDDILQPNDYDELENHPFFRYEEGVLKGIQTAKMAVLAKLRED
1249-NLS-H8GTK3 (V)-linker	AVGVSGGADSVALLRALVLVGARPVAAHLDHALRPESAQDAAWVGALAADLGVPFGTARVDVGAVAGRRGWNVEEAARRVRYDFLARTARAHGAGLVLTAHTRRDQAETVLWGLLRGEATLRGIAPVWGRVRRPWLDAPRADLETFLRALGQDWREDPTNADPAYTRAWLRCEVMPVLRARFPAVEEALAHFGRLNAEDDDALSAQAAALSAHAPLERQSPAVLRRHVAAELRAAGLEYHGLHVGALAEGLRAGTTRHLTLPGPREVTVTGGRLHLGPLAWPGPDFALPSGWTRRTRQPGDRLRLPGGTRKLSDVLTDAKVPRAERDRVPLAVDAGGAVQWVGLTSPLWAAGAREAAGAVPDPLHAAMGEALALAHEAAGAGEVPVGAVVLDAAGGVVG…
1249-NLS-I3YB54 (VN)-linker	DVVDSRSDQDWMRLALTLAQRAAAAGEVPVGALLVRDGVIIGEGWNRPIKTHDASAHAEIQALRDAGQRVGNYRLPGTTLYVTLEPCVMCAGAIVHARVGQVIYGVPNPKAGACGSVFDLLPSDARFNHRTDCKGGVLTDDCAETLRAFFRARRSTAFKAATSRPETSIMSIDNVYSDDAIRNRLATELPRWSLDAGCLQRTYRTSGWKGTLMVINTVGHLAEAAWHHPDLTASYDRVTVSLTTHSAKGVTDKDFELANRIEETVMWRPASGSALEGTPDDVRYAYIQYD
1249-NLS-Q57LE3 (VN)-linker	PPAFITGVTSLSDVELDHEYWMRHALTLAKRAWDEREVPVGAVLVHNHRVIGEGWNRPIGRHDPTAHAEIMALRQGGLVLQNYRLLDTTLYVTFEPCVMCAGAMVHSRIGRVVFGVRNAKTGAAGSLIDVLHHPGMNHRVEIIEGVLRDECATLLSDFFRMRRQEIKALKKADRAEGAGPAV
1249-NLS-Q99W51 (VN)-linker	TNDIYFMTLAIEEAKKAAQLGEVPIGAIITKDDEVIARAHNLRETLQQPTAHAEHIAIERAAKVLGSWRLEGCTLYVTLEPCVMCAGTIVMSRIPRVVYGVDNPKGGCSGSLMNLLQQSNFNHRAIVDKGVLKEACSTLLTTFFKNLRANKKSTN
1249-NLS-Q5XE14 (V)-linker	ELGESFLMPYSLEEQTYFMQEALKESEKSLQKAEIPIGCVIVKDGEIIGRGHNAREESNQAIMHAEMMAINEANAHEGNWRLLDTTLFVTIEPCVMCSGAIGLARIPHVIYGVSNQKFGGVDSLYQILTDERLNHRVQVERGLLAADCANIMQTFFRQGRERKKIAKHLIKEQSDPFD
1249-NLS-E1TAF4 (VN)-linker	SVPANPCGAPLADADRLEAGKASAAPLEGASGVDLIGGDAACGTAGAGFAATTQAARTSKVPAATASDPAAQASVAHTASAPTTAEHTATGRTPAAHAYATQTPAHHTPAEPTPAEPTPAQPTPAQPTPAQPTPAQPTPAQPTPAEPTPAEPTPAEPTPAEPTPAEPTPTTPAPTVSERDLRFMALAQAAAEEARAAGEVPVGAVLVRGDEVIAKGFNHPISAHDPSAHAEMVALRAAAQVVENYRLPGCELYVTLEPCLMCAGAIMHARIARVVFGVRNPKTGACGSVVDAFANPQLNHHTEVTGGVLENECGAALKSFFAERRRASRDARAAARAGNGAQAEPNEPR
1249-NLS-ecTadA (VN)-linker	SEVEFSHEYWMRHALTLAKRAWDEREVPVGAVLVHNNRVIGEGWNRPIGRHDPTAHAEIMALRQGGLVMQNYRLIDATLYVTLEPCVMCAGAMIHSRIGRVVFGARDAKTGAAGSLMDVLHHPGMNHRVEITEGILADECAALLSDFFRMRRQEIKAQKKAQSSTDSGGSSGGSSGSETPGTSESATPESSGGSSGGSSEVEFSHEYWMRHALTLAKRARDEREVPVGAVLVLNNRVIGEGWNRAIGLHDPTAHAEIMALRQGGLVMQNYRLIDATLYVTFEPCVMCAGAMIHSRIGRVVFGVRNAKTGAAGSLMDVLHYPGMNHRVEITEGILADECAALLCYFFRMPRQVFNAQKKAQSSTD
