# Supplementary material for: TadA orthologs enable both cytosine and adenine editing of base editors
Source: Nat Commun. 2023 Jan 26;14:414. doi: 10.1038/s41467-023-36003-3 (PMC9880001; doi:10.1038/s41467-023-36003-3)
Supplement: Supplementary file 7 — Supplementary Data 3 [file 41467_2023_36003_MOESM7_ESM.xlsx]

## Sheet: Sheet1
sgRNA-S5 (FACS)	N.C.	1249-NLS-Q83FH9 (V)-linker	1249-NLS-Q7NSF5 (VN)-linker	1249-NLS-Q2J9G7 (VN)-linker	1249-NLS-Q2LYC0 (VN)-linker	1249-NLS-Q0I9V2 (VN)-linker	1249-NLS-Q13XZ4 (VN)-linker	1249-NLS-E4ZDW4 (VN)-linker	1249-NLS-I4B750 (VN)-linker	1249-NLS-Q2GEW0 (VN)-linker	1249-NLS-F2G306 (VN)-linker	1249-NLS-B3PCY2 (VN)-linker	1249-NLS-Q89AM8 (V)-linker	1249-NLS-B1VIU6 (VN)-linker	1249-NLS-A8F050 (N)-linker	1249-NLS-A5WFT9 (VN)-linker	1249-NLS-G0JN58 (VN)-linker	1249-NLS-B3DZQ1 (VN)-linker	1249-NLS-B5ZCW4 (VN)-linker	1249-NLS-B8HLF9 (VN)-linker	1249-NLS-E3GEB3-linker	1249-NLS-E8WVH3 (VN)-linker	1249-NLS-D5EKK4 (VN)-linker	1249-NLS-Q1AS41 (VN)-linker	1249-NLS-P44931 (VN)-linker	1249-NLS-C1DXN9 (VN)-linker	1249-NLS-B3PYV5-linker	1249-NLS-D5WRF0 (VN)-linker	1249-NLS-B2UR34 (VN)-linker	1249-NLS-P57343 (V)-linker	1249-NLS-E6WT54 (VN)-linker	1249-NLS-D9SPJ7 (VN)-linker	1249-NLS-D9SIR4 (VN)-linker	1249-NLS-C6BWN9 (VN)-linker	1249-NLS-G0EXN4 (VN)-linker	1249-NLS-E4QA09 (VN)-linker	1249-NLS-E6SKK9 (VN)-linker	1249-NLS-H6LF75 (VN)-linker	1249-NLS-D0KZ29-linker	1249-NLS-E4TTF3 (VN)-linker	1249-NLS-R4K908 (VN)-linker	1249-NLS-F7V2C0 (V)-linker	1249-NLS-E0TBL5 (VN)-linker	1249-NLS-D4G8C1-linker	1249-NLS-A1W869 (VN)-linker	1249-NLS-D5W8R4 (VN)-linker	1249-NLS-D5X1Y1 (VN)-linker	1249-NLS-F8L7A6 (VN)-linker	1249-NLS-H8GTK3 (V)-linker
A2	0.02	0.02	0.02	0.02	0.03	0.02	0.01	0.02	0.02	0.01	0.02	0.01	0.02	0.01	0.01	0.03	0.02	0.02	0.02	0.02	0.02	0.03	0.02	0.01	0.03	0.02	0.02	0.03	0.02	0.02	0.02	0.02	0.01	0.02	0.02	0.02	0.02	0.02	0.02	0.02	0.02	0.02	0.04	0.02	0.03	0.02	0.01	0.02	0.01
A5	0.02	0.01	0.02	0.02	0.08	0.02	0.02	0.02	0.02	0.02	0.21	0.02	0.01	0.01	0.04	0.02	0.11	0.01	0.11	0.03	0.02	0.88	0.02	0.15	0.03	0.02	0.02	0.03	0.01	0.01	0.02	0.02	0.01	0.02	0.03	0.03	0.04	0.01	0.02	0.01	0.02	0.03	0.03	0.01	0.04	0.02	0.04	0.02	0.01
A7	0.01	0.01	0.02	0.01	0.13	0.01	0.07	0.05	0.08	0.01	0.35	0.02	0.01	0.03	0.09	0.01	0.05	0.04	0.13	0.02	0.01	0.73	0.01	0.18	0.08	0.04	0.01	0.04	0.02	0.01	0.02	0.01	0.01	0.05	0.08	0.06	0.04	0.01	0.01	0.3	0.01	0.01	0.06	0.01	0.07	0.04	0.68	0.01	0.01
A9	0.04	0.04	0.03	0.03	0.12	0.06	0.06	0.03	0.06	0.03	0.07	0.04	0.03	0.03	0.07	0	0.16	0.03	0.34	0.05	0.03	0.42	0.05	0.11	0.15	0.06	0.05	0.03	0.04	0.03	0.04	0.03	0.03	0.03	0.07	0.03	0.06	0.03	0.04	0.04	0.06	0.02	0.11	0	0.05	0.04	0.19	0.03	0.03
A10	0	0	0	0	0.02	0.06	0	0	0	0	0.01	0.01	0	0	0.02	0.06	0.03	0	0.18	0	0	0.43	0	0.02	0.11	0	0	0	0	0	0	0.04	0	0	0	0	0.01	0	0	0.01	0	0.02	0	0	0	0	0.04	0	0
A13	0.03	0.03	0.04	0.04	0.05	0.04	0.02	0.04	0.02	0.03	0.01	0.03	0.02	0.03	0.02	0.05	0.03	0.04	0.02	0.03	0.04	0.02	0.04	0.03	0.02	0.04	0.04	0.04	0.03	0.03	0.03	0.03	0.02	0.03	0.03	0.03	0.01	0.03	0.04	0.02	0.04	0.04	0.04	0.02	0.02	0.03	0.03	0.03	0.03
A16	0.01	0.02	0.02	0.01	0.02	0.02	0.01	0.02	0.01	0.01	0.01	0.01	0.01	0.01	0.01	0.02	0.01	0.02	0.01	0.01	0.02	0.01	0.02	0.01	0.01	0.02	0.01	0.02	0.01	0.01	0.01	0.02	0.01	0.02	0.01	0.01	0.01	0.01	0.02	0.01	0.02	0.01	0.01	0.01	0.01	0.01	0.01	0.01	0.01
sgRNA-PT14(FACS)	N.C.	1249-NLS-Q83FH9 (V)-linker	1249-NLS-Q7NSF5 (VN)-linker	1249-NLS-Q2J9G7 (VN)-linker	1249-NLS-Q2LYC0 (VN)-linker	1249-NLS-Q0I9V2 (VN)-linker	1249-NLS-Q13XZ4 (VN)-linker	1249-NLS-E4ZDW4 (VN)-linker	1249-NLS-I4B750 (VN)-linker	1249-NLS-Q2GEW0 (VN)-linker	1249-NLS-F2G306 (VN)-linker	1249-NLS-B3PCY2 (VN)-linker	1249-NLS-Q89AM8 (V)-linker	1249-NLS-B1VIU6 (VN)-linker	1249-NLS-A8F050 (N)-linker	1249-NLS-A5WFT9 (VN)-linker	1249-NLS-G0JN58 (VN)-linker	1249-NLS-B3DZQ1 (VN)-linker	1249-NLS-B5ZCW4 (VN)-linker	1249-NLS-B8HLF9 (VN)-linker	1249-NLS-E3GEB3-linker	1249-NLS-E8WVH3 (VN)-linker	1249-NLS-D5EKK4 (VN)-linker	1249-NLS-Q1AS41 (VN)-linker	1249-NLS-P44931 (VN)-linker	1249-NLS-C1DXN9 (VN)-linker	1249-NLS-B3PYV5-linker	1249-NLS-D5WRF0 (VN)-linker	1249-NLS-B2UR34 (VN)-linker	1249-NLS-P57343 (V)-linker	1249-NLS-E6WT54 (VN)-linker	1249-NLS-D9SPJ7 (VN)-linker	1249-NLS-D9SIR4 (VN)-linker	1249-NLS-C6BWN9 (VN)-linker	1249-NLS-G0EXN4 (VN)-linker	1249-NLS-E4QA09 (VN)-linker	1249-NLS-E6SKK9 (VN)-linker	1249-NLS-H6LF75 (VN)-linker	1249-NLS-D0KZ29-linker	1249-NLS-E4TTF3 (VN)-linker	1249-NLS-R4K908 (VN)-linker	1249-NLS-F7V2C0 (V)-linker	1249-NLS-E0TBL5 (VN)-linker	1249-NLS-D4G8C1-linker	1249-NLS-A1W869 (VN)-linker	1249-NLS-D5W8R4 (VN)-linker	1249-NLS-D5X1Y1 (VN)-linker	1249-NLS-F8L7A6 (VN)-linker	1249-NLS-H8GTK3 (V)-linker
C2	0.04	0.04	0.04	0.04	0.03	0.04	0.04	0.04	0.03	0.03	0	0.06	0.03	0.05	0.04	0.05	0.04	0.03	0.05	0.04	0.04	0.04	0.04	0.05	0.05	0.04	0.04	0.02	0.08	0.02	0.03	0.04	0.07	0.03	0.03	0.08	0.04	0.06	0.05	0.08	0.08	0.06	0.04	0.05	0.06	0.05	0.04	0.05	0.05
C3	0	0	0	0.02	0.02	0.03	0	0.05	0.01	0.03	0.04	0.03	0	0	0	0	0	0	0	0	0	0	0	0	0.04	0	0	0	0.04	0.03	0.02	0	0.04	0	0	0	0	0	0	0.03	0.05	0.03	0.03	0	0.03	0	0	0.03	0.02
A4	0.04	0.01	0.02	0.02	0.01	0.01	0	0.01	0.01	0.02	0.03	0.02	0.02	0.01	0.01	0.01	0.01	0.01	0	0.01	0.01	0.06	0.03	0.01	0	0.01	0.01	0.03	0.01	0.04	0.02	0.02	0	0.01	0.03	0	0	0	0	0.03	0	0	0.05	0	0.02	0.01	0	0	0
A5	0	0	0.02	0.02	0.01	0.01	0	0.01	0.01	0.01	0.03	0	0	0.01	0.01	0.01	0.01	0.01	0.06	0.01	0	0.4	0.02	0.06	0.01	0.01	0.01	0.03	0.02	0.01	0.02	0.02	0	0.01	0	0.02	0.01	0.02	0	0.01	0.02	0.02	0	0.01	0.01	0.01	0.01	0.05	0.01
A6	0.06	0	0	0	0.02	0	0.05	0	0.01	0	0.11	0.02	0	0	0.15	0.01	0.05	0	0.52	0	0	0.46	0	0.11	0.04	0	0	0.03	0	0	0	0.01	0	0	0.07	0	0.01	0.01	0	0.01	0	0	0.04	0	0.03	0.01	0.17	0	0
C7	0.06	0.03	0.01	0.02	0.01	0.03	0.08	0.03	0.02	0	0.01	0.23	0.02	0.02	0.07	0.04	0.02	0.04	0.04	0.03	0.03	0.11	0.03	0.05	0.05	0.03	0.03	0.02	0.03	0.02	0.07	0.02	0.06	0.02	0.04	0.04	0.03	0.04	0.03	0.06	0.05	0.03	0.03	0.02	0.08	0.07	0.14	0	0.04
C8	0.02	0.04	0.01	0.02	0.01	0.02	0.06	0.04	0.02	0.03	0	0.07	0.03	0.03	0.03	0.03	0.03	0.02	0.02	0.04	0.02	0.05	0.03	0.04	0.05	0.02	0.02	0.01	0.05	0.02	0.02	0.02	0.05	0.01	0.02	0.03	0.03	0.04	0.04	0.05	0.06	0.03	0.03	0.03	0.05	0.04	0.05	0.04	0.04
C9	0.04	0.05	0.02	0.03	0.03	0.03	0.03	0	0.02	0	0.04	0.04	0	0.05	0	0.05	0.02	0.04	0.03	0	0	0.04	0	0	0.06	0.03	0.03	0.01	0.04	0.03	0.03	0.03	0.03	0.03	0.03	0.03	0.03	0.05	0.05	0.04	0.05	0.03	0.06	0.02	0.03	0.04	0.04	0.05	0.03
A10	0.01	0	0	0	0	0	0.01	0	0	0	0.01	0.01	0.03	0	0.02	0.01	0.01	0	0.09	0	0	0.23	0.03	0.02	0.03	0	0	0.03	0	0	0	0.01	0	0.03	0.02	0	0	0	0	0.03	0	0	0.03	0.01	0.01	0	0.01	0	0
A12	0.03	0.01	0	0.01	0.01	0	0	0.01	0.01	0	0.01	0	0	0	0.02	0	0.01	0	0.3	0.04	0	0.24	0.01	0.03	0.03	0	0	0	0.01	0	0.01	0	0	0	0.02	0.01	0.01	0.01	0	0.01	0.01	0.01	0.03	0	0.01	0.01	0.02	0.05	0.01
A14	0.03	0	0	0	0	0	0	0	0	0	0.01	0	0	0	0	0	0	0	0.02	0	0	0.02	0	0	0.03	0	0	0	0.01	0	0	0	0	0	0	0	0	0	0.01	0	0.01	0.01	0	0	0	0.01	0.03	0	0.01
A16	0	0.01	0	0.02	0	0	0	0.02	0.01	0.02	0	0.01	0.01	0	0	0	0	0	0.01	0	0.03	0.01	0	0	0.02	0	0	0.01	0.02	0	0.02	0	0.01	0	0	0.01	0	0	0	0.01	0.01	0	0.02	0	0	0	0	0.02	0.01
C17	0	0	0.02	0	0.02	0.03	0	0	0.02	0.03	0	0	0	0	0	0	0	0	0.01	0	0	0	0.03	0.01	0.03	0.02	0	0.01	0.03	0.01	0	0	0.02	0	0	0.02	0.02	0.04	0.02	0.02	0.01	0.02	0.02	0.02	0.02	0.01	0.01	0.02	0.02
A18	0.07	0.04	0.02	0.03	0.02	0.02	0.02	0.02	0.02	0.01	0.02	0.02	0.03	0.02	0.02	0.01	0.02	0.04	0.02	0.03	0	0.02	0.03	0.02	0.05	0.01	0.02	0	0.03	0	0.02	0.03	0.04	0.03	0.01	0.01	0.02	0.02	0.02	0.02	0.02	0.01	0.01	0.01	0.01	0.02	0.02	0.02	0.02
sgRNA-HPE6 (FACS)	N.C.	1249-NLS-Q83FH9 (V)-linker	1249-NLS-Q7NSF5 (VN)-linker	1249-NLS-Q2J9G7 (VN)-linker	1249-NLS-Q2LYC0 (VN)-linker	1249-NLS-Q0I9V2 (VN)-linker	1249-NLS-Q13XZ4 (VN)-linker	1249-NLS-E4ZDW4 (VN)-linker	1249-NLS-I4B750 (VN)-linker	1249-NLS-Q2GEW0 (VN)-linker	1249-NLS-F2G306 (VN)-linker	1249-NLS-B3PCY2 (VN)-linker	1249-NLS-Q89AM8 (V)-linker	1249-NLS-B1VIU6 (VN)-linker	1249-NLS-A8F050 (N)-linker	1249-NLS-A5WFT9 (VN)-linker	1249-NLS-G0JN58 (VN)-linker	1249-NLS-B3DZQ1 (VN)-linker	1249-NLS-B5ZCW4 (VN)-linker	1249-NLS-B8HLF9 (VN)-linker	1249-NLS-E3GEB3-linker	1249-NLS-E8WVH3 (VN)-linker	1249-NLS-D5EKK4 (VN)-linker	1249-NLS-Q1AS41 (VN)-linker	1249-NLS-P44931 (VN)-linker	1249-NLS-C1DXN9 (VN)-linker	1249-NLS-B3PYV5-linker	1249-NLS-D5WRF0 (VN)-linker	1249-NLS-B2UR34 (VN)-linker	1249-NLS-P57343 (V)-linker	1249-NLS-E6WT54 (VN)-linker	1249-NLS-D9SPJ7 (VN)-linker	1249-NLS-D9SIR4 (VN)-linker	1249-NLS-C6BWN9 (VN)-linker	1249-NLS-G0EXN4 (VN)-linker	1249-NLS-E4QA09 (VN)-linker	1249-NLS-E6SKK9 (VN)-linker	1249-NLS-H6LF75 (VN)-linker	1249-NLS-D0KZ29-linker	1249-NLS-E4TTF3 (VN)-linker	1249-NLS-R4K908 (VN)-linker	1249-NLS-F7V2C0 (V)-linker	1249-NLS-E0TBL5 (VN)-linker	1249-NLS-D4G8C1-linker	1249-NLS-A1W869 (VN)-linker	1249-NLS-D5W8R4 (VN)-linker	1249-NLS-D5X1Y1 (VN)-linker	1249-NLS-F8L7A6 (VN)-linker	1249-NLS-H8GTK3 (V)-linker
A3	0.02	0.02	0.02	0	0	0.01	0.02	0.01	0.02	0	0	0.01	0.01	0.01	0	0.01	0.01	0	0.03	0.01	0.01	0.05	0	0.03	0	0.02	0.02	0.02	0.01	0	0	0	0.03	0	0.01	0.01	0.01	0.01	0.02	0.02	0.01	0	0.02	0	0.01	0.01	0.01	0.01	0.02
A5	0.01	0.02	0.01	0.01	0.03	0.01	0.02	0.01	0.01	0.01	0.07	0.02	0.01	0.02	0	0.01	0.04	0.01	0.18	0.01	0	0.49	0.01	0.17	0.02	0.02	0.01	0.02	0	0.01	0.02	0.03	0.03	0.01	0.05	0.01	0.02	0.01	0	0	0.01	0.01	0.03	0.01	0.01	0.01	0.02	0	0
A6	0.03	0.01	0.01	0.01	0.01	0.01	0	0.01	0.01	0	0.02	0	0.01	0.01	0.02	0.01	0.01	0.01	0.06	0.01	0	0.31	0	0.08	0.01	0.01	0	0.01	0	0	0.01	0	0.01	0.01	0.02	0.01	0.01	0.01	0.01	0.01	0.01	0.01	0.01	0.01	0.01	0	0.02	0.01	0
C8	0.03	0.03	0.03	0.03	0.02	0.02	0.07	0.03	0.04	0.04	0.03	0.08	0.05	0.03	0.01	0.03	0.03	0.05	0.03	0.03	0.02	0.04	0.03	0.03	0.03	0.15	0.03	0.03	0.03	0.02	0.04	0.03	0.01	0.03	0.05	0.03	0.04	0.03	0.04	0.03	0.03	0.04	0.03	0.02	0.04	0.09	0.05	0.05	0.03
C9	0.03	0.01	0.03	0.02	0	0.01	0.04	0.02	0.03	0.02	0.03	0	0.04	0	0.03	0	0.05	0.04	0.05	0	0	0.04	0	0.03	0.02	0.02	0.04	0.01	0	0	0.04	0	0	0.03	0.03	0.02	0.03	0.03	0.04	0.03	0.02	0.03	0.04	0.04	0.04	0.03	0.05	0.04	0.03
A10	0.06	0	0.01	0.01	0.01	0.02	0	0	0	0	0	0	0	0	0	0	0	0.01	0	0	0	0	0	0	0.01	0	0.01	0.02	0	0	0	0	0	0	0.02	0.02	0.01	0.01	0	0	0	0	0.01	0.04	0	0	0	0	0
A11	0.05	0.01	0.01	0.01	0	0.03	0.08	0	0.01	0	0.06	0.08	0.01	0.01	0.03	0.01	0.08	0	0.12	0.01	0.01	0.08	0	0	0.02	0	0	0.02	0.01	0.01	0.01	0	0	0.01	0.02	0	0.01	0.01	0.02	0.01	0	0.01	0	0	0.01	0.01	0.08	0	0.01
A12	0.03	0.03	0.03	0.06	0.03	0.02	0.04	0.02	0.01	0.01	0.01	0.03	0.02	0.02	0.02	0.02	0.04	0.02	0.04	0.04	0.02	0.04	0.01	0.02	0.02	0.02	0.02	0.02	0.02	0.02	0.03	0.01	0.01	0.02	0.02	0.02	0.02	0.02	0.01	0.02	0.01	0.02	0.02	0.04	0.03	0.02	0.02	0.01	0.02
A14	0.05	0.03	0.03	0.03	0.02	0.03	0.08	0.02	0.02	0.02	0.06	0.09	0.03	0.02	0.03	0.02	0.05	0.01	0.08	0.02	0.03	0.07	0.02	0.03	0.02	0.02	0.02	0.03	0.02	0.02	0.02	0.01	0.01	0.03	0.02	0.02	0.02	0.02	0.03	0.02	0.02	0.03	0.02	0.02	0.02	0.02	0.05	0.02	0.04
sgRNA-18 (FACS)	N.C.	1249-NLS-Q83FH9 (V)-linker	1249-NLS-Q7NSF5 (VN)-linker	1249-NLS-Q2J9G7 (VN)-linker	1249-NLS-Q2LYC0 (VN)-linker	1249-NLS-Q0I9V2 (VN)-linker	1249-NLS-Q13XZ4 (VN)-linker	1249-NLS-E4ZDW4 (VN)-linker	1249-NLS-I4B750 (VN)-linker	1249-NLS-Q2GEW0 (VN)-linker	1249-NLS-F2G306 (VN)-linker	1249-NLS-B3PCY2 (VN)-linker	1249-NLS-Q89AM8 (V)-linker	1249-NLS-B1VIU6 (VN)-linker	1249-NLS-A8F050 (N)-linker	1249-NLS-A5WFT9 (VN)-linker	1249-NLS-G0JN58 (VN)-linker	1249-NLS-B3DZQ1 (VN)-linker	1249-NLS-B5ZCW4 (VN)-linker	1249-NLS-B8HLF9 (VN)-linker	1249-NLS-E3GEB3-linker	1249-NLS-E8WVH3 (VN)-linker	1249-NLS-D5EKK4 (VN)-linker	1249-NLS-Q1AS41 (VN)-linker	1249-NLS-P44931 (VN)-linker	1249-NLS-C1DXN9 (VN)-linker	1249-NLS-B3PYV5-linker	1249-NLS-D5WRF0 (VN)-linker	1249-NLS-B2UR34 (VN)-linker	1249-NLS-P57343 (V)-linker	1249-NLS-E6WT54 (VN)-linker	1249-NLS-D9SPJ7 (VN)-linker	1249-NLS-D9SIR4 (VN)-linker	1249-NLS-C6BWN9 (VN)-linker	1249-NLS-G0EXN4 (VN)-linker	1249-NLS-E4QA09 (VN)-linker	1249-NLS-E6SKK9 (VN)-linker	1249-NLS-H6LF75 (VN)-linker	1249-NLS-D0KZ29-linker	1249-NLS-E4TTF3 (VN)-linker	1249-NLS-R4K908 (VN)-linker	1249-NLS-F7V2C0 (V)-linker	1249-NLS-E0TBL5 (VN)-linker	1249-NLS-D4G8C1-linker	1249-NLS-A1W869 (VN)-linker	1249-NLS-D5W8R4 (VN)-linker	1249-NLS-D5X1Y1 (VN)-linker	1249-NLS-F8L7A6 (VN)-linker	1249-NLS-H8GTK3 (V)-linker
A1	0.02	0.02	0.02	0.02	0.01	0.02	0.02	0.02	0.02	0.02	0.02	0	0.01	0.02	0	0.02	0.02	0.03	0.01	0.02	0.02	0.03	0.03	0	0	0	0	0	0	0	0.02	0.02	0.01	0.02	0.04	0.02	0	0.03	0.02	0.02	0	0.01	0	0	0	0.01	0	0.02	0
C2	0	0	0	0	0	0	0	0	0.01	0.01	0	0.03	0	0	0.03	0.02	0.01	0	0	0	0	0	0	0	0	0	0	0	0	0	0	0	0	0	0.03	0	0.01	0	0	0	0	0.02	0	0	0	0	0.01	0	0
A3	0	0.01	0	0	0	0	0	0	0	0	0	0	0	0	0.01	0	0.03	0.01	0.06	0.02	0	0.05	0.02	0.03	0.03	0.02	0.03	0.04	0.05	0.04	0	0.01	0.02	0.03	0.06	0	0.02	0.01	0	0.02	0	0.01	0	0	0	0	0.01	0.01	0.03
C4	0	0	0	0	0	0	0.08	0.02	0	0.02	0	0.25	0	0	0.06	0	0.01	0	0.02	0	0	0	0	0	0.04	0	0	0	0	0	0	0	0.02	0.01	0	0	0	0	0	0	0.01	0.02	0.02	0	0	0.03	0.01	0	0
A5	0	0.04	0.01	0.03	0.05	0.01	0.04	0.04	0.02	0.03	0.13	0	0.01	0	0.14	0.03	0.16	0.02	0.56	0.03	0.03	0.51	0.06	0.1	0.05	0.03	0.03	0.05	0.05	0.05	0.01	0.01	0	0.04	0.1	0.02	0.05	0.02	0.02	0.05	0.02	0.01	0.01	0.02	0.05	0	0.06	0.02	0.03
C6	0	0	0	0	0	0	0.32	0	0.01	0.01	0	0.55	0	0.03	0.14	0.06	0.01	0.01	0.01	0	0	0.2	0	0.04	0	0.01	0	0	0	0.01	0	0	0.02	0	0.18	0	0.01	0	0.01	0.01	0	0.03	0	0	0	0.11	0.24	0	0.01
A7	0	0.04	0	0	0	0	0.13	0.04	0.03	0	0.03	0.02	0	0.01	0.08	0	0.07	0.02	0.16	0.02	0.02	0.25	0.05	0.05	0.04	0.03	0.04	0.05	0.05	0	0.02	0.01	0	0.03	0.1	0.01	0.03	0.01	0.02	0.03	0.02	0.01	0.01	0.02	0	0.01	0.09	0.01	0
C8	0	0.01	0	0	0	0	0.04	0	0	0.01	0	0.05	0	0	0.05	0.02	0	0	0	0	0	0	0	0	0	0	0	0	0	0.01	0	0	0	0	0	0	0.01	0	0	0.01	0	0.03	0	0	0	0.03	0.01	0	0
A9	0.03	0.04	0	0	0	0	0	0.04	0	0	0.03	0.03	0	0.01	0.02	0	0	0.01	0.04	0.03	0.02	0.04	0.04	0.04	0.04	0.03	0.03	0.05	0	0.05	0.01	0.01	0	0.03	0.06	0.01	0.02	0	0.01	0.03	0.03	0.01	0.01	0	0.02	0	0.01	0.02	0.02
C10	0.02	0.05	0.04	0.01	0.02	0.05	0.04	0.04	0.02	0.04	0.03	0.06	0.04	0.02	0.07	0.02	0.02	0	0.04	0.03	0.03	0.03	0.03	0.04	0.04	0.05	0.04	0.05	0.02	0.06	0.04	0.02	0	0.05	0.02	0.08	0.02	0.02	0	0.09	0.02	0.03	0.02	0.02	0.02	0.01	0.05	0.01	0.03
A13	0.04	0.02	0.03	0.03	0.03	0.03	0.04	0.04	0.05	0.03	0.03	0.02	0.04	0.05	0.02	0.02	0.02	0.07	0.04	0.05	0.05	0	0.04	0.04	0.05	0.07	0.07	0.08	0	0.07	0.03	0.05	0.04	0.08	0.03	0.07	0.05	0.05	0.07	0.04	0.02	0.03	0.02	0.02	0.02	0.02	0.04	0.01	0.03
A15	0.01	0.02	0.02	0.02	0.03	0.02	0.02	0.02	0.02	0.03	0.02	0.01	0.02	0.03	0.02	0.01	0.02	0.02	0.02	0.02	0.02	0.03	0.02	0.03	0.03	0.02	0.04	0.04	0.04	0.04	0.02	0.02	0.01	0.03	0.02	0.02	0.05	0.02	0.02	0.01	0.02	0.02	0.02	0.03	0.02	0.03	0.02	0.02	0.02
A16	0	0	0	0	0	0.01	0	0	0	0	0	0	0.01	0.02	0	0	0.01	0.02	0.01	0.01	0	0	0.01	0	0	0	0	0.01	0	0	0.01	0.01	0.01	0.04	0.01	0.02	0	0.01	0.02	0	0.01	0.02	0.01	0.01	0.02	0	0.01	0.04	0
sgRNA-1 (FACS)	N.C.	1249-NLS-Q83FH9 (V)-linker	1249-NLS-Q7NSF5 (VN)-linker	1249-NLS-Q2J9G7 (VN)-linker	1249-NLS-Q2LYC0 (VN)-linker	1249-NLS-Q0I9V2 (VN)-linker	1249-NLS-Q13XZ4 (VN)-linker	1249-NLS-E4ZDW4 (VN)-linker	1249-NLS-I4B750 (VN)-linker	1249-NLS-Q2GEW0 (VN)-linker	1249-NLS-F2G306 (VN)-linker	1249-NLS-B3PCY2 (VN)-linker	1249-NLS-Q89AM8 (V)-linker	1249-NLS-B1VIU6 (VN)-linker	1249-NLS-A8F050 (N)-linker	1249-NLS-A5WFT9 (VN)-linker	1249-NLS-G0JN58 (VN)-linker	1249-NLS-B3DZQ1 (VN)-linker	1249-NLS-B5ZCW4 (VN)-linker	1249-NLS-B8HLF9 (VN)-linker	1249-NLS-E3GEB3-linker	1249-NLS-E8WVH3 (VN)-linker	1249-NLS-D5EKK4 (VN)-linker	1249-NLS-Q1AS41 (VN)-linker	1249-NLS-P44931 (VN)-linker	1249-NLS-C1DXN9 (VN)-linker	1249-NLS-B3PYV5-linker	1249-NLS-D5WRF0 (VN)-linker	1249-NLS-B2UR34 (VN)-linker	1249-NLS-P57343 (V)-linker	1249-NLS-E6WT54 (VN)-linker	1249-NLS-D9SPJ7 (VN)-linker	1249-NLS-D9SIR4 (VN)-linker	1249-NLS-C6BWN9 (VN)-linker	1249-NLS-G0EXN4 (VN)-linker	1249-NLS-E4QA09 (VN)-linker	1249-NLS-E6SKK9 (VN)-linker	1249-NLS-H6LF75 (VN)-linker	1249-NLS-D0KZ29-linker	1249-NLS-E4TTF3 (VN)-linker	1249-NLS-R4K908 (VN)-linker	1249-NLS-F7V2C0 (V)-linker	1249-NLS-E0TBL5 (VN)-linker	1249-NLS-D4G8C1-linker	1249-NLS-A1W869 (VN)-linker	1249-NLS-D5W8R4 (VN)-linker	1249-NLS-D5X1Y1 (VN)-linker	1249-NLS-F8L7A6 (VN)-linker	1249-NLS-H8GTK3 (V)-linker
A2	0.02	0.02	0.04	0.04	0.04	0.03	0.02	0.02	0.07	0.02	0.02	0.02	0.03	0.02	0.02	0.04	0.07	0.11	0.05	0.03	0.03	0.06	0.02	0.04	0.03	0.03	0.03	0.04	0.03	0.03	0.02	0.02	0.03	0.03	0.03	0.03	0.03	0.02	0.03	0.04	0.03	0.03	0.05	0.02	0.03	0.02	0.04	0.03	0.02
A3	0.01	0.01	0.01	0.03	0.08	0.01	0.04	0.01	0.06	0.02	0.11	0.01	0.02	0.02	0.04	0.06	0.19	0.1	0.48	0.02	0.07	0.28	0	0.1	0.12	0	0	0.06	0.01	0.02	0.03	0.01	0.01	0.03	0.27	0.03	0.07	0.01	0.02	0.06	0.03	0.03	0.06	0.01	0.09	0.04	0.05	0.02	0.01
C4	0.05	0	0.02	0.01	0.01	0	0.48	0.01	0.02	0.06	0.04	0.62	0	0.03	0.09	0.23	0.08	0.04	0.05	0.04	0	0.4	0.01	0.07	0.1	0.02	0.02	0.04	0.11	0	0.03	0	0	0	0.52	0.03	0	0.02	0.03	0	0.17	0.01	0.06	0.03	0.16	0.44	0.27	0.01	0
A5	0.01	0.01	0.04	0.02	0.24	0.02	0.31	0.02	0.03	0.03	0.6	0.13	0.02	0.01	0.08	0.03	0.29	0.06	0.53	0.03	0.03	0.66	0.01	0.24	0.29	0.02	0.02	0.06	0.04	0.03	0.05	0.01	0.01	0.05	0.68	0.03	0.07	0.01	0.01	0.21	0.01	0.01	0.18	0.03	0.23	0.17	0.4	0.01	0.01
C6	0	0	0.02	0.01	0	0.01	0.57	0.01	0.03	0.02	0.05	0.59	0	0	0.05	0.07	0.03	0.04	0.03	0.01	0	0.11	0.01	0.05	0.1	0.04	0	0	0.08	0	0.06	0	0	0.01	0.46	0.03	0.03	0	0.03	0.02	0.06	0.02	0.12	0.03	0.15	0.66	0.31	0.01	0.01
A7	0	0	0.01	0	0.03	0.01	0.03	0.01	0.01	0.01	0.04	0	0.02	0	0.01	0.01	0	0.04	0	0.01	0.04	0.11	0.01	0.09	0	0	0.01	0	0.01	0.01	0.02	0.01	0	0	0.1	0.01	0.02	0.01	0	0.08	0.01	0	0.03	0.02	0.02	0.03	0.05	0	0
A8	0.01	0.01	0.06	0.01	0.01	0.01	0	0.01	0.01	0.02	0.03	0	0	0	0.02	0.01	0.01	0	0.01	0.01	0.02	0.04	0.02	0.05	0	0	0	0	0.01	0.01	0	0	0	0.01	0.01	0.01	0.02	0.01	0	0.05	0.01	0	0	0.01	0	0	0	0.01	0.01
A9	0.05	0.04	0.03	0.03	0.05	0.03	0.02	0.05	0.02	0.03	0.03	0.04	0.03	0.03	0.03	0.02	0.04	0.03	0.04	0.04	0.04	0.04	0.03	0.03	0.03	0.02	0.02	0.05	0.04	0.03	0.04	0.03	0.02	0.04	0.01	0.04	0.03	0.02	0.02	0.05	0.02	0.02	0.02	0.02	0.02	0.02	0.04	0.04	0.03
C11	0.04	0.01	0.05	0.02	0.01	0.01	0.02	0	0.03	0.01	0.04	0.03	0	0	0.04	0	0	0	0.03	0.01	0	0.03	0	0	0	0	0	0.02	0	0	0	0	0	0	0.03	0.02	0.02	0.02	0.03	0.02	0.02	0.01	0	0	0	0.03	0.03	0.01	0.01
A12	0.01	0	0.03	0	0.01	0	0.01	0.01	0.03	0.01	0.01	0.01	0.01	0.01	0.01	0	0.01	0.04	0	0.01	0.03	0.01	0.09	0.01	0.01	0.01	0.02	0.02	0.01	0	0	0.01	0.01	0.01	0	0	0	0.01	0.01	0.01	0.01	0.01	0.03	0.01	0.01	0	0	0	0.01
A14	0.02	0.02	0.02	0.01	0.02	0.02	0.02	0.02	0.02	0.04	0.01	0.02	0.01	0.01	0.01	0.01	0.03	0.01	0.03	0.02	0.01	0.03	0.03	0.02	0.01	0.01	0.01	0.01	0.03	0.01	0.03	0.02	0.01	0.02	0.01	0.01	0.01	0.01	0.01	0	0.01	0.01	0.01	0.03	0.01	0.01	0.03	0.02	0.02
A16	0.01	0.01	0.01	0.01	0.01	0.01	0.02	0.01	0.02	0.02	0.01	0.01	0.01	0.01	0.02	0	0.03	0.01	0.02	0.01	0.02	0.02	0.02	0.02	0.01	0.01	0.01	0.01	0.01	0.01	0.02	0.02	0.01	0.01	0.01	0.01	0.01	0.01	0.01	0.01	0.01	0.01	0.02	0.02	0.02	0.01	0.02	0.01	0.02
C17	0.07	0.06	0.07	0.05	0.04	0.05	0.03	0.06	0.05	0.03	0.05	0.05	0.04	0.06	0.05	0.05	0.04	0.06	0.05	0.04	0.06	0.06	0.04	0.05	0.05	0.04	0.05	0.04	0.05	0.04	0.04	0.05	0.05	0.04	0.04	0.04	0.04	0.04	0.05	0.04	0.04	0.03	0.03	0.04	0.04	0.05	0.06	0.04	0.05
sgRNA-1 (NO FACS)	N.C.	1249-NLS-Q83FH9 (V)-linker	1249-NLS-Q7NSF5 (VN)-linker	1249-NLS-Q2J9G7 (VN)-linker	1249-NLS-Q2LYC0 (VN)-linker	1249-NLS-Q0I9V2 (VN)-linker	1249-NLS-Q13XZ4 (VN)-linker	1249-NLS-E4ZDW4 (VN)-linker	1249-NLS-I4B750 (VN)-linker	1249-NLS-Q2GEW0 (VN)-linker	1249-NLS-F2G306 (VN)-linker	1249-NLS-B3PCY2 (VN)-linker	1249-NLS-Q89AM8 (V)-linker	1249-NLS-B1VIU6 (VN)-linker	1249-NLS-A8F050 (N)-linker	1249-NLS-A5WFT9 (VN)-linker	1249-NLS-G0JN58 (VN)-linker	1249-NLS-B3DZQ1 (VN)-linker	1249-NLS-B5ZCW4 (VN)-linker	1249-NLS-B8HLF9 (VN)-linker	1249-NLS-E3GEB3-linker	1249-NLS-E8WVH3 (VN)-linker	1249-NLS-D5EKK4 (VN)-linker	1249-NLS-Q1AS41 (VN)-linker	1249-NLS-P44931 (VN)-linker	1249-NLS-C1DXN9 (VN)-linker	1249-NLS-B3PYV5-linker	1249-NLS-D5WRF0 (VN)-linker	1249-NLS-B2UR34 (VN)-linker	1249-NLS-P57343 (V)-linker	1249-NLS-E6WT54 (VN)-linker	1249-NLS-D9SPJ7 (VN)-linker	1249-NLS-D9SIR4 (VN)-linker	1249-NLS-C6BWN9 (VN)-linker	1249-NLS-G0EXN4 (VN)-linker	1249-NLS-E4QA09 (VN)-linker	1249-NLS-E6SKK9 (VN)-linker	1249-NLS-H6LF75 (VN)-linker	1249-NLS-D0KZ29-linker	1249-NLS-E4TTF3 (VN)-linker	1249-NLS-R4K908 (VN)-linker	1249-NLS-F7V2C0 (V)-linker	1249-NLS-E0TBL5 (VN)-linker	1249-NLS-D4G8C1-linker	1249-NLS-A1W869 (VN)-linker	1249-NLS-D5W8R4 (VN)-linker	1249-NLS-D5X1Y1 (VN)-linker	1249-NLS-F8L7A6 (VN)-linker	1249-NLS-H8GTK3 (V)-linker
A2	0.03	0.03	0.02	0.03	0.03	0.03	0.02	0.02	0.04	0.02	0.02	0.02	0.02	0.03	0.03	0.03	0.05	0.02	0.02	0.03	0.02	0.02	0.02	0.03	0.02	0.04	0.02	0.03	0.02	0.05	0.03	0.03	0.03	0.02	0.02	0.02	0.03	0.03	0.02	0.03	0.02	0.07	0.02	0.02	0.03	0.02	0.02	0.02	0.03
A3	0.02	0.03	0	0	0.03	0.02	0.02	0.01	0.02	0.01	0.02	0	0	0.02	0.04	0.03	0.16	0.03	0.14	0.02	0.01	0.12	0.01	0.02	0.04	0.02	0.02	0.04	0.01	0.04	0.02	0.01	0.01	0.02	0.06	0.02	0.02	0.01	0	0.02	0.01	0.06	0.01	0.02	0.04	0.01	0.02	0	0
C4	0.04	0.03	0	0.03	0.04	0.02	0.14	0.02	0.03	0.04	0	0.2	0	0.03	0.05	0.04	0.05	0.02	0.02	0.03	0.01	0.14	0.01	0.04	0.05	0.03	0.01	0	0.04	0.02	0.02	0.02	0.01	0.03	0.1	0.03	0	0.03	0.02	0.03	0.03	0.03	0.01	0.03	0.02	0.04	0.08	0.02	0.02
A5	0.02	0.02	0.02	0.04	0.11	0.02	0.13	0.02	0.02	0.02	0.16	0.04	0.02	0.01	0.07	0.01	0.24	0.03	0.21	0.02	0.01	0.3	0.02	0.07	0.12	0.01	0.01	0.03	0.02	0.02	0.02	0.01	0.01	0.05	0.19	0.01	0.03	0.01	0	0.04	0.01	0.01	0.01	0.02	0.04	0.02	0.12	0	0.01
C6	0.04	0.04	0.03	0.02	0.03	0.02	0.16	0.02	0.03	0.04	0	0.2	0.04	0.02	0.04	0.02	0.03	0.01	0.02	0.02	0.03	0.05	0.01	0.01	0.06	0.03	0.02	0.04	0	0.02	0.03	0.02	0.01	0.01	0.1	0.01	0	0.02	0	0.03	0.02	0.05	0.02	0.02	0.02	0.06	0.07	0.02	0
A7	0.01	0.03	0.01	0	0	0	0.01	0.02	0.01	0.01	0.02	0.01	0	0.01	0	0.02	0.01	0	0.02	0.02	0	0.05	0.01	0.03	0	0	0.01	0.02	0	0.01	0.01	0.01	0.01	0	0.01	0	0	0	0.01	0	0	0.02	0.01	0	0	0	0.03	0.01	0
A8	0	0.02	0.02	0	0.02	0	0	0	0.02	0	0.01	0	0.01	0	0	0	0.01	0	0.01	0.01	0.01	0.02	0.01	0.02	0.01	0.01	0.02	0.01	0.01	0.01	0.01	0	0	0.01	0	0	0.01	0	0.01	0.01	0	0.01	0.01	0	0.01	0	0	0.02	0
A9	0.05	0.02	0.02	0.03	0.02	0.03	0.02	0.02	0.02	0.02	0.05	0.03	0.03	0.02	0.02	0.02	0.02	0.02	0.02	0.04	0.03	0.03	0.03	0.03	0.02	0.02	0.03	0.03	0.02	0.02	0.02	0.02	0.02	0.02	0.02	0.02	0.03	0.02	0.03	0.03	0.03	0.02	0.03	0.02	0.03	0.03	0.02	0.03	0.02
C11	0	0.04	0.03	0.03	0	0.02	0.02	0.02	0.03	0.03	0.06	0	0.04	0.02	0.02	0.02	0	0.02	0.02	0.02	0	0.01	0	0.03	0.02	0.03	0	0	0	0.02	0	0.02	0	0.02	0	0.01	0	0	0.02	0.03	0.02	0.01	0.02	0.03	0.02	0.01	0	0.06	0.02
A12	0.01	0.01	0.02	0	0	0.01	0.02	0.02	0	0.02	0.01	0	0.01	0.01	0.02	0.02	0.02	0.01	0.02	0.01	0.01	0	0.01	0.03	0	0.02	0.01	0.02	0.02	0.01	0	0	0	0.01	0	0	0.01	0.01	0.01	0.01	0.01	0.03	0	0.01	0	0.01	0.01	0.01	0
A14	0.03	0.01	0.01	0.02	0.02	0.01	0.01	0.01	0.01	0.02	0.02	0.01	0.02	0.02	0.01	0.01	0.01	0.01	0.01	0.01	0.01	0.01	0.02	0.02	0.02	0.02	0.02	0.01	0.02	0.02	0.01	0.01	0.01	0.01	0.01	0.01	0.02	0.01	0.01	0.01	0.03	0.01	0.03	0.02	0.01	0.02	0.01	0.03	0.01
A16	0.02	0.02	0.02	0.01	0.01	0.02	0.02	0.02	0.02	0.01	0.02	0.01	0.01	0.03	0.01	0.01	0.01	0.01	0	0.02	0.02	0.01	0.01	0.01	0.02	0.03	0.02	0.02	0.01	0.01	0.01	0.01	0.02	0.01	0.01	0.01	0.02	0.01	0.01	0.01	0.02	0	0	0.02	0.01	0.02	0.01	0.02	0.01
C17	0.07	0.04	0.03	0.06	0.06	0.04	0.04	0.03	0.04	0.05	0.05	0.05	0.05	0.05	0.04	0.04	0.03	0.03	0.04	0.05	0.08	0.05	0.05	0.05	0.04	0.05	0.04	0.03	0.1	0.06	0.05	0.04	0.03	0.04	0.05	0.05	0.04	0.05	0.05	0.05	0.04	0.05	0.05	0.07	0.05	0.05	0.05	0.05	0.05
[truncated: 6 more columns]

## Sheet: Sheet2
	S5	N.C.	N.C.	1249-NLS-Q2LYC0 (VN)-linker	1249-NLS-Q2LYC0 (VN)-linker	1249-NLS-Q13XZ4 (VN)-linker	1249-NLS-Q13XZ4 (VN)-linker	1249-NLS-F2G306 (VN)-linker	1249-NLS-F2G306 (VN)-linker	1249-NLS-B3PCY2 (VN)-linker	1249-NLS-B3PCY2 (VN)-linker	1249-NLS-A8F050 (N)-linker	1249-NLS-A8F050 (N)-linker	1249-NLS-A5WFT9 (VN)-linker	1249-NLS-A5WFT9 (VN)-linker	1249-NLS-G0JN58 (VN)-linker	1249-NLS-G0JN58 (VN)-linker	1249-NLS-B5ZCW4 (VN)-linker	1249-NLS-B5ZCW4 (VN)-linker	1249-NLS-E8WVH3 (VN)-linker	1249-NLS-E8WVH3 (VN)-linker	1249-NLS-Q1AS41 (VN)-linker	1249-NLS-Q1AS41 (VN)-linker	1249-NLS-P44931 (VN)-linker	1249-NLS-P44931 (VN)-linker	1249-NLS-C1DXN9 (VN)-linker	1249-NLS-C1DXN9 (VN)-linker	1249-NLS-B2UR34 (VN)-linker	1249-NLS-B2UR34 (VN)-linker	1249-NLS-G0EXN4 (VN)-linker	1249-NLS-G0EXN4 (VN)-linker	1249-NLS-E4TTF3 (VN)-linker	1249-NLS-E4TTF3 (VN)-linker	1249-NLS-R4K908 (VN)-linker	1249-NLS-R4K908 (VN)-linker	1249-NLS-E0TBL5 (VN)-linker	1249-NLS-E0TBL5 (VN)-linker	1249-NLS-A1W869 (VN)-linker	1249-NLS-A1W869 (VN)-linker	1249-NLS-D5W8R4 (VN)-linker	1249-NLS-D5W8R4 (VN)-linker	1249-NLS-D5X1Y1 (VN)-linker	1249-NLS-D5X1Y1 (VN)-linker	1249-NLS-I3YB54 (VN)-linker	1249-NLS-I3YB54 (VN)-linker	1249-NLS-Q57LE3 (VN)-linker	1249-NLS-Q57LE3 (VN)-linker	1249-NLS-Q99W51 (VN)-linker	1249-NLS-Q99W51 (VN)-linker
GA	A2	0.02	0.02	0.03	0.02	0.01	0.02	0.02	0.02	0.01	0.02	0.01	0.01	0.03	0.03	0.02	0.01	0.02	0.02	0.03	0.03	0.01	0.01	0.03	0.02	0.02	0.02	0.02	0.02	0.02	0.02	0.02	0.02	0.02	0.02	0.04	0.01	0.03	0.03	0.02	0.03	0.01	0.01	0.02	0.02	0.04	0.02	0.01	0
GA	A5	0.02	0.01	0.08	0.03	0.02	0.02	0.21	0.18	0.02	0.03	0.04	0.03	0.02	0.01	0.11	0.1	0.11	0.11	0.88	0.85	0.15	0.14	0.03	0.02	0.02	0.01	0.01	0.01	0.03	0.03	0.01	0.02	0.02	0.01	0.03	0.02	0.04	0.01	0.02	0.01	0.04	0.04	0.6	0.58	0.44	0.39	0.1	0.07
GA	A7	0.01	0.01	0.13	0.08	0.07	0.06	0.35	0.37	0.02	0.02	0.09	0.07	0.01	0.01	0.05	0.1	0.13	0.13	0.73	0.68	0.18	0.16	0.08	0.07	0.04	0.05	0.02	0.01	0.08	0.06	0.3	0.29	0.01	0.01	0.06	0.05	0.07	0.05	0.04	0.02	0.68	0.65	0.51	0.41	0.3	0.26	0.2	0.21
TA	A9	0.04	0.04	0.12	0.09	0.06	0.06	0.07	0.06	0.04	0.03	0.07	0.06	0	0.04	0.16	0.24	0.34	0.35	0.42	0.34	0.11	0.11	0.15	0.14	0.06	0.05	0.04	0.04	0.07	0.06	0.04	0.03	0.06	0.03	0.11	0.09	0.05	0.06	0.04	0.05	0.19	0.16	0.3	0.22	0.1	0.1	0.16	0.15
AA	A10	0	0	0.02	0	0	0	0.01	0	0.01	0	0.02	0	0.06	0	0.03	0.1	0.18	0.15	0.43	0.38	0.02	0.02	0.11	0.08	0	0	0	0	0	0	0.01	0	0	0	0	0	0	0.01	0	0	0.04	0.02	0.06	0.04	0.05	0	0.04	0.06
GA	A13	0.03	0.03	0.05	0.03	0.02	0.03	0.01	0.03	0.03	0.03	0.02	0.02	0.05	0.02	0.03	0.02	0.02	0.03	0.02	0.02	0.03	0.03	0.02	0.03	0.04	0.03	0.03	0.03	0.03	0.03	0.02	0.03	0.04	0.03	0.04	0.03	0.02	0.04	0.03	0.04	0.03	0.02	0.02	0.02	0.04	0.02	0.02	0
GA	A16	0.01	0.01	0.02	0.01	0.01	0.01	0.01	0.01	0.01	0.02	0.01	0.01	0.02	0.02	0.01	0.01	0.01	0.01	0.01	0.01	0.01	0.01	0.01	0.01	0.02	0.01	0.01	0.01	0.01	0.01	0.01	0.01	0.02	0.01	0.01	0.01	0.01	0.01	0.01	0.01	0.01	0.01	0.01	0.01	0.01	0.01	0.01	0
PT		N.C.	N.C.	1249-NLS-Q2LYC0 (VN)-linker	1249-NLS-Q2LYC0 (VN)-linker	1249-NLS-Q13XZ4 (VN)-linker	1249-NLS-Q13XZ4 (VN)-linker	1249-NLS-F2G306 (VN)-linker	1249-NLS-F2G306 (VN)-linker	1249-NLS-B3PCY2 (VN)-linker	1249-NLS-B3PCY2 (VN)-linker	1249-NLS-A8F050 (N)-linker	1249-NLS-A8F050 (N)-linker	1249-NLS-A5WFT9 (VN)-linker	1249-NLS-A5WFT9 (VN)-linker	1249-NLS-G0JN58 (VN)-linker	1249-NLS-G0JN58 (VN)-linker	1249-NLS-B5ZCW4 (VN)-linker	1249-NLS-B5ZCW4 (VN)-linker	1249-NLS-E8WVH3 (VN)-linker	1249-NLS-E8WVH3 (VN)-linker	1249-NLS-Q1AS41 (VN)-linker	1249-NLS-Q1AS41 (VN)-linker	1249-NLS-P44931 (VN)-linker	1249-NLS-P44931 (VN)-linker	1249-NLS-C1DXN9 (VN)-linker	1249-NLS-C1DXN9 (VN)-linker	1249-NLS-B2UR34 (VN)-linker	1249-NLS-B2UR34 (VN)-linker	1249-NLS-G0EXN4 (VN)-linker	1249-NLS-G0EXN4 (VN)-linker	1249-NLS-E4TTF3 (VN)-linker	1249-NLS-E4TTF3 (VN)-linker	1249-NLS-R4K908 (VN)-linker	1249-NLS-R4K908 (VN)-linker	1249-NLS-E0TBL5 (VN)-linker	1249-NLS-E0TBL5 (VN)-linker	1249-NLS-A1W869 (VN)-linker	1249-NLS-A1W869 (VN)-linker	1249-NLS-D5W8R4 (VN)-linker	1249-NLS-D5W8R4 (VN)-linker	1249-NLS-D5X1Y1 (VN)-linker	1249-NLS-D5X1Y1 (VN)-linker	1249-NLS-I3YB54 (VN)-linker	1249-NLS-I3YB54 (VN)-linker	1249-NLS-Q57LE3 (VN)-linker	1249-NLS-Q57LE3 (VN)-linker	1249-NLS-Q99W51 (VN)-linker	1249-NLS-Q99W51 (VN)-linker
	C2	0.04	0.06	0.03	0.03	0.04	0.05	0	0.05	0.06	0.05	0.04	0.05	0.05	0.03	0.04	0.06	0.05	0.05	0.04	0.04	0.05	0.05	0.05	0.05	0.04	0.03	0.08	0.03	0.03	0.05	0.08	0.04	0.08	0.02	0.04	0.03	0.06	0.03	0.05	0.03	0.04	0.05	0.04	0.04	0.04	0.05	0.05	0.05
	C3	0	0	0.02	0.02	0	0	0.04	0.01	0.03	0	0	0.01	0	0	0	0.01	0	0	0	0	0	0.01	0.04	0.01	0	0	0.04	0	0	0.01	0.03	0.01	0.05	0	0.03	0.02	0.03	0	0	0.01	0	0.01	0	0	0.03	0	0	0
	A4	0.04	0.02	0.01	0	0	0.02	0.03	0.02	0.02	0.03	0.01	0.05	0.01	0.01	0.01	0.02	0	0.05	0.06	0.04	0.01	0.03	0	0.04	0.01	0.01	0.01	0.01	0.03	0.03	0.03	0.02	0	0.01	0.05	0.06	0.02	0.01	0.01	0.02	0	0.05	0.05	0.02	0	0	0	0.02
	A5	0	0	0.01	0	0	0.01	0.03	0.03	0	0.02	0.01	0.04	0.01	0.01	0.01	0	0.06	0.07	0.4	0.35	0.06	0.05	0.01	0.03	0.01	0.01	0.02	0.01	0	0.03	0.01	0.01	0.02	0.01	0	0	0.01	0	0.01	0.02	0.01	0.03	0	0	0.04	0.03	0.02	0.02
AA	A6	0.06	0.01	0.02	0.02	0.05	0.04	0.11	0.09	0.02	0.03	0.15	0.1	0.01	0	0.05	0.05	0.52	0.44	0.46	0.33	0.11	0.08	0.04	0.06	0	0	0	0.01	0.07	0.07	0.01	0.02	0	0.01	0.04	0.05	0.03	0.03	0.01	0.01	0.17	0.14	0.07	0.06	0.1	0.08	0.11	0.07
	C7	0.06	0.04	0.01	0.02	0.08	0.07	0.01	0.01	0.23	0.19	0.07	0.05	0.04	0.05	0.02	0	0.04	0.03	0.11	0.07	0.05	0.03	0.05	0.04	0.03	0.02	0.03	0.02	0.04	0.03	0.06	0.01	0.05	0.02	0.03	0.05	0.08	0.06	0.07	0.06	0.14	0.12	0.1	0.07	0	0	0.02	0
	C8	0.02	0.04	0.01	0.02	0.06	0.02	0	0.01	0.07	0.06	0.03	0.01	0.03	0	0.03	0.01	0.02	0.01	0.05	0.02	0.04	0.01	0.05	0.01	0.02	0.01	0.05	0	0.02	0.01	0.05	0.01	0.06	0.02	0.03	0.01	0.05	0.03	0.04	0.02	0.05	0.04	0.04	0.03	0.03	0	0.01	0.02
	C9	0.04	0	0.03	0	0.03	0.01	0.04	0.01	0.04	0.04	0	0.01	0.05	0.03	0.02	0	0.03	0.02	0.04	0.04	0	0.02	0.06	0.02	0.03	0.02	0.04	0	0.03	0	0.04	0	0.05	0.02	0.06	0	0.03	0.03	0.04	0.02	0.04	0.01	0	0.02	0.04	0.02	0	0
CAT	A10	0.01	0.01	0	0	0.01	0	0.01	0	0.01	0.01	0.02	0.01	0.01	0	0.01	0.01	0.09	0.09	0.23	0.16	0.02	0.02	0.03	0.04	0	0	0	0.01	0.02	0	0.03	0.03	0	0	0.03	0	0.01	0.01	0	0	0.01	0.01	0.01	0.01	0.01	0.02	0.03	0.03
TAT	A12	0.03	0.02	0.01	0.01	0	0	0.01	0	0	0.01	0.02	0.03	0	0	0.01	0.02	0.3	0.28	0.24	0.19	0.03	0.03	0.03	0.03	0	0.01	0.01	0.01	0.02	0.02	0.01	0.01	0.01	0.01	0.03	0.02	0.01	0.01	0.01	0	0.02	0.02	0.02	0.01	0.01	0.01	0.09	0.07
TAT	A14	0.03	0.02	0	0	0	0	0.01	0	0	0.01	0	0.01	0	0	0	0	0.02	0.03	0.02	0.05	0	0	0.03	0.01	0	0	0.01	0.01	0	0	0	0.01	0.01	0.01	0	0	0	0.01	0.01	0	0.03	0.01	0.01	0	0	0	0.01	0.01
TAC	A16	0	0	0	0	0	0	0	0	0.01	0.02	0	0.01	0	0.01	0	0	0.01	0	0.01	0	0	0	0.02	0.01	0	0.01	0.02	0.01	0	0	0.01	0.01	0.01	0.02	0.02	0.01	0	0.01	0	0.01	0	0	0.02	0	0	0	0.01	0.01
	C17	0	0	0.02	0.01	0	0.01	0	0.01	0	0.01	0	0.01	0	0.01	0	0.02	0.01	0	0	0	0.01	0.02	0.03	0.01	0.02	0.02	0.03	0.01	0	0.01	0.02	0	0.01	0.01	0.02	0.01	0.02	0.01	0.01	0.01	0.01	0.02	0	0	0	0	0	0.01
	A18	0.07	0.03	0.02	0.02	0.02	0.03	0.02	0.02	0.02	0.03	0.02	0.03	0.01	0	0.02	0.03	0.02	0.02	0.02	0	0.02	0.02	0.05	0.04	0.01	0	0.03	0	0.01	0.04	0.02	0.03	0.02	0	0.01	0.02	0.01	0	0.02	0	0.02	0.03	0.03	0	0.02	0.03	0.02	0.03
HP		N.C.	N.C.	1249-NLS-Q2LYC0 (VN)-linker	1249-NLS-Q2LYC0 (VN)-linker	1249-NLS-Q13XZ4 (VN)-linker	1249-NLS-Q13XZ4 (VN)-linker	1249-NLS-F2G306 (VN)-linker	1249-NLS-F2G306 (VN)-linker	1249-NLS-B3PCY2 (VN)-linker	1249-NLS-B3PCY2 (VN)-linker	1249-NLS-A8F050 (N)-linker	1249-NLS-A8F050 (N)-linker	1249-NLS-A5WFT9 (VN)-linker	1249-NLS-A5WFT9 (VN)-linker	1249-NLS-G0JN58 (VN)-linker	1249-NLS-G0JN58 (VN)-linker	1249-NLS-B5ZCW4 (VN)-linker	1249-NLS-B5ZCW4 (VN)-linker	1249-NLS-E8WVH3 (VN)-linker	1249-NLS-E8WVH3 (VN)-linker	1249-NLS-Q1AS41 (VN)-linker	1249-NLS-Q1AS41 (VN)-linker	1249-NLS-P44931 (VN)-linker	1249-NLS-P44931 (VN)-linker	1249-NLS-C1DXN9 (VN)-linker	1249-NLS-C1DXN9 (VN)-linker	1249-NLS-B2UR34 (VN)-linker	1249-NLS-B2UR34 (VN)-linker	1249-NLS-G0EXN4 (VN)-linker	1249-NLS-G0EXN4 (VN)-linker	1249-NLS-E4TTF3 (VN)-linker	1249-NLS-E4TTF3 (VN)-linker	1249-NLS-R4K908 (VN)-linker	1249-NLS-R4K908 (VN)-linker	1249-NLS-E0TBL5 (VN)-linker	1249-NLS-E0TBL5 (VN)-linker	1249-NLS-A1W869 (VN)-linker	1249-NLS-A1W869 (VN)-linker	1249-NLS-D5W8R4 (VN)-linker	1249-NLS-D5W8R4 (VN)-linker	1249-NLS-D5X1Y1 (VN)-linker	1249-NLS-D5X1Y1 (VN)-linker	1249-NLS-I3YB54 (VN)-linker	1249-NLS-I3YB54 (VN)-linker	1249-NLS-Q57LE3 (VN)-linker	1249-NLS-Q57LE3 (VN)-linker	1249-NLS-Q99W51 (VN)-linker	1249-NLS-Q99W51 (VN)-linker
	A3	0.02	0.02	0	0.02	0.02	0.01	0	0.01	0.01	0.01	0	0.01	0.01	0.03	0.01	0.02	0.03	0.01	0.05	0.12	0.03	0.01	0	0.01	0.02	0.03	0.01	0.02	0.01	0.01	0.02	0.01	0.01	0.03	0.02	0	0.01	0.05	0.01	0.01	0.01	0	0.02	0.05	0.01	0.03	0.02	0.01
	A5	0.01	0.01	0.03	0.04	0.02	0.01	0.07	0.09	0.02	0.02	0	0.03	0.01	0.02	0.04	0.06	0.18	0.24	0.49	0.51	0.17	0.12	0.02	0.04	0.02	0.02	0	0	0.05	0.02	0	0	0.01	0.02	0.03	0.01	0.01	0.02	0.01	0	0.02	0.02	0.14	0.12	0.14	0.16	0.06	0.07
	A6	0.03	0	0.01	0.02	0	0.01	0.02	0.03	0	0.01	0.02	0.02	0.01	0.01	0.01	0.04	0.06	0.08	0.31	0.42	0.08	0.06	0.01	0.03	0.01	0.01	0	0.04	0.02	0.01	0.01	0	0.01	0	0.01	0.01	0.01	0.01	0	0.01	0.02	0.05	0.05	0.06	0.02	0.01	0.03	0.04
	C8	0.03	0.04	0.02	0.03	0.07	0.08	0.03	0.03	0.08	0.09	0.01	0.04	0.03	0.02	0.03	0.02	0.03	0.01	0.04	0.03	0.03	0.03	0.03	0.06	0.15	0.14	0.03	0.04	0.05	0.04	0.03	0.03	0.03	0.04	0.03	0.03	0.04	0.06	0.09	0.05	0.05	0.06	0.13	0.09	0.02	0.02	0.03	0.04
	C9	0.03	0.04	0	0.03	0.04	0.05	0.03	0.02	0	0.02	0.03	0.04	0	0.02	0.05	0.04	0.05	0.02	0.04	0.05	0.03	0.02	0.02	0.07	0.02	0.04	0	0.04	0.03	0.01	0.03	0.03	0.02	0.03	0.04	0.04	0.04	0.04	0.03	0.07	0.05	0.02	0.02	0.03	0.03	0.05	0.03	0
	A10	0.06	0.03	0.01	0.02	0	0.01	0	0	0	0	0	0	0	0.01	0	0.03	0	0.02	0	0.09	0	0.01	0.01	0.01	0	0	0	0.02	0.02	0	0	0	0	0.01	0.01	0.01	0	0.05	0	0	0	0.01	0.01	0.04	0.01	0.06	0	0.01
	A11	0.05	0	0	0.01	0.08	0.02	0.06	0.01	0.08	0.01	0.03	0	0.01	0.01	0.08	0.04	0.12	0.1	0.08	0.03	0	0.04	0.02	0.02	0	0.02	0.01	0.01	0.02	0.01	0.01	0.01	0	0.03	0	0	0.01	0.03	0.01	0.04	0.08	0.1	0.01	0.05	0.08	0	0.09	0.01
	A12	0.03	0.02	0.03	0.02	0.04	0.01	0.01	0.01	0.03	0.02	0.02	0.01	0.02	0.01	0.04	0.02	0.04	0.03	0.04	0.05	0.02	0.01	0.02	0.02	0.02	0.02	0.02	0.02	0.02	0.01	0.02	0.01	0.01	0.02	0.02	0.02	0.03	0.01	0.02	0.01	0.02	0.01	0.01	0.04	0.02	0.09	0.03	0
	A14	0.05	0.03	0.02	0.01	0.08	0.01	0.06	0.01	0.09	0.01	0.03	0.01	0.02	0.01	0.05	0.01	0.08	0.02	0.07	0.01	0.03	0.02	0.02	0.01	0.02	0.02	0.02	0.02	0.02	0.01	0.02	0.01	0.02	0.02	0.02	0.01	0.02	0.01	0.02	0.04	0.05	0.01	0.01	0.01	0.07	0.01	0.07	0.02
S18		N.C.	N.C.	1249-NLS-Q2LYC0 (VN)-linker	1249-NLS-Q2LYC0 (VN)-linker	1249-NLS-Q13XZ4 (VN)-linker	1249-NLS-Q13XZ4 (VN)-linker	1249-NLS-F2G306 (VN)-linker	1249-NLS-F2G306 (VN)-linker	1249-NLS-B3PCY2 (VN)-linker	1249-NLS-B3PCY2 (VN)-linker	1249-NLS-A8F050 (N)-linker	1249-NLS-A8F050 (N)-linker	1249-NLS-A5WFT9 (VN)-linker	1249-NLS-A5WFT9 (VN)-linker	1249-NLS-G0JN58 (VN)-linker	1249-NLS-G0JN58 (VN)-linker	1249-NLS-B5ZCW4 (VN)-linker	1249-NLS-B5ZCW4 (VN)-linker	1249-NLS-E8WVH3 (VN)-linker	1249-NLS-E8WVH3 (VN)-linker	1249-NLS-Q1AS41 (VN)-linker	1249-NLS-Q1AS41 (VN)-linker	1249-NLS-P44931 (VN)-linker	1249-NLS-P44931 (VN)-linker	1249-NLS-C1DXN9 (VN)-linker	1249-NLS-C1DXN9 (VN)-linker	1249-NLS-B2UR34 (VN)-linker	1249-NLS-B2UR34 (VN)-linker	1249-NLS-G0EXN4 (VN)-linker	1249-NLS-G0EXN4 (VN)-linker	1249-NLS-E4TTF3 (VN)-linker	1249-NLS-E4TTF3 (VN)-linker	1249-NLS-R4K908 (VN)-linker	1249-NLS-R4K908 (VN)-linker	1249-NLS-E0TBL5 (VN)-linker	1249-NLS-E0TBL5 (VN)-linker	1249-NLS-A1W869 (VN)-linker	1249-NLS-A1W869 (VN)-linker	1249-NLS-D5W8R4 (VN)-linker	1249-NLS-D5W8R4 (VN)-linker	1249-NLS-D5X1Y1 (VN)-linker	1249-NLS-D5X1Y1 (VN)-linker	1249-NLS-I3YB54 (VN)-linker	1249-NLS-I3YB54 (VN)-linker	1249-NLS-Q57LE3 (VN)-linker	1249-NLS-Q57LE3 (VN)-linker	1249-NLS-Q99W51 (VN)-linker	1249-NLS-Q99W51 (VN)-linker
	A1	0.02	0	0.01	0	0.02	0.01	0.02	0.01	0	0.03	0	0.02	0.02	0.01	0.02	0.01	0.01	0.02	0.03	0.02	0	0.01	0	0.01	0	0.01	0	0.02	0.04	0.03	0.02	0.02	0	0.01	0	0.01	0	0.01	0.01	0.01	0	0.03	0.11	0.01	0.03	0.02	0.02	0.01
	C2	0	0	0	0	0	0.03	0	0	0.03	0	0.03	0.01	0.02	0	0.01	0.01	0	0.01	0	0.01	0	0	0	0.02	0	0	0	0.01	0.03	0	0	0.01	0	0.01	0	0	0	0	0	0.01	0.01	0.03	0	0.02	0	0.01	0	0
	A3	0	0	0	0	0	0.03	0	0	0	0.01	0.01	0.01	0	0	0.03	0.12	0.06	0.13	0.05	0.07	0.03	0.02	0.03	0.02	0.02	0	0.05	0	0.06	0.03	0.02	0.01	0	0	0	0.02	0	0	0	0	0.01	0.02	0.06	0.02	0.02	0.04	0	0.03
	C4	0	0	0	0	0.08	0.24	0	0.03	0.25	0.51	0.06	0.05	0	0.02	0.01	0.06	0.02	0.04	0	0.12	0	0.04	0.04	0.03	0	0.02	0	0.02	0	0	0	0.04	0.01	0	0.02	0.04	0	0	0.03	0.02	0.01	0.04	0.41	0.33	0.02	0.06	0.01	0.01
	A5	0	0.03	0.05	0.07	0.04	0.13	0.13	0.36	0	0.02	0.14	0.18	0.03	0.01	0.16	0.37	0.56	0.75	0.51	0.84	0.1	0.36	0.05	0.07	0.03	0.01	0.05	0.02	0.1	0.12	0.05	0.02	0.02	0	0.01	0.11	0.05	0.1	0	0.04	0.06	0.17	0.37	0.4	0.46	0.72	0.23	0.43
	C6	0	0	0	0	0.32	0.58	0	0.03	0.55	0.8	0.14	0.14	0.06	0.06	0.01	0.05	0.01	0	0.2	0.47	0.04	0.17	0	0.06	0.01	0.02	0	0.03	0.18	0.22	0.01	0	0	0.03	0	0.08	0	0.1	0.11	0.2	0.24	0.32	0.51	0.52	0.02	0.06	0	0.02
	A7	0	0.03	0	0.02	0.13	0.35	0.03	0.18	0.02	0.06	0.08	0.09	0	0.01	0.07	0.13	0.16	0.3	0.25	0.58	0.05	0.2	0.04	0.05	0.03	0.01	0.05	0.01	0.1	0.13	0.03	0.05	0.02	0.01	0.01	0.07	0	0	0.01	0.06	0.09	0.29	0.27	0.27	0.07	0.17	0.03	0.04
	C8	0	0	0	0	0.04	0.09	0	0	0.05	0.1	0.05	0.02	0.02	0	0	0.01	0	0.01	0	0.03	0	0.02	0	0.04	0	0.02	0	0.02	0	0	0.01	0.03	0	0.02	0	0.03	0	0.01	0.03	0.05	0.01	0.06	0.11	0.08	0	0.04	0	0.01
	A9	0.03	0.04	0	0.02	0	0.06	0.03	0.06	0.03	0.01	0.02	0.02	0	0	0	0.04	0.04	0.1	0.04	0.13	0.04	0.02	0.04	0.07	0.03	0.01	0	0.02	0.06	0.02	0.03	0.03	0.03	0	0.01	0.02	0.02	0	0	0.03	0.01	0.06	0.09	0.1	0.05	0.06	0	0.01
	C10	0.02	0.02	0.02	0.01	0.04	0.12	0.03	0.03	0.06	0.15	0.07	0.05	0.02	0.02	0.02	0.05	0.04	0.04	0.03	0.04	0.04	0.06	0.04	0.09	0.05	0.06	0.02	0.03	0.02	0.1	0.09	0.08	0.02	0.02	0.02	0.07	0.02	0.02	0.01	0.04	0.05	0.08	0.16	0.05	0.01	0.05	0.02	0.03
	A13	0.04	0.02	0.03	0.03	0.04	0.05	0.03	0.05	0.02	0.03	0.02	0.03	0.02	0.01	0.02	0.03	0.04	0.05	0	0.03	0.04	0.06	0.05	0.05	0.07	0.01	0	0.03	0.03	0.04	0.04	0.05	0.02	0.04	0.02	0.05	0.02	0.02	0.02	0.02	0.04	0.04	0.03	0.02	0.03	0.03	0.02	0.04
	A15	0.01	0	0.03	0.02	0.02	0.03	0.02	0.03	0.01	0.02	0.02	0.02	0.01	0.02	0.02	0.02	0.02	0.02	0.03	0.01	0.03	0.03	0.03	0.03	0.02	0.01	0.04	0.03	0.02	0.01	0.01	0.04	0.02	0.01	0.02	0.03	0.02	0.02	0.03	0.02	0.02	0.02	0.01	0.01	0.02	0.02	0.02	0.02
	A16	0	0.03	0	0	0	0.01	0	0.02	0	0.01	0	0.01	0	0	0.01	0.01	0.01	0.01	0	0.01	0	0	0	0.02	0	0.01	0	0.01	0.01	0	0	0	0.01	0	0.01	0.02	0.02	0	0	0	0.01	0	0.01	0	0	0.02	0	0.01
																														0.03
S1		N.C.	N.C.	1249-NLS-Q2LYC0 (VN)-linker	1249-NLS-Q2LYC0 (VN)-linker	1249-NLS-Q13XZ4 (VN)-linker	1249-NLS-Q13XZ4 (VN)-linker	1249-NLS-F2G306 (VN)-linker	1249-NLS-F2G306 (VN)-linker	1249-NLS-B3PCY2 (VN)-linker	1249-NLS-B3PCY2 (VN)-linker	1249-NLS-A8F050 (N)-linker	1249-NLS-A8F050 (N)-linker	1249-NLS-A5WFT9 (VN)-linker	1249-NLS-A5WFT9 (VN)-linker	1249-NLS-G0JN58 (VN)-linker	1249-NLS-G0JN58 (VN)-linker	1249-NLS-B5ZCW4 (VN)-linker	1249-NLS-B5ZCW4 (VN)-linker	1249-NLS-E8WVH3 (VN)-linker	1249-NLS-E8WVH3 (VN)-linker	1249-NLS-Q1AS41 (VN)-linker	1249-NLS-Q1AS41 (VN)-linker	1249-NLS-P44931 (VN)-linker	1249-NLS-P44931 (VN)-linker	1249-NLS-C1DXN9 (VN)-linker	1249-NLS-C1DXN9 (VN)-linker	1249-NLS-B2UR34 (VN)-linker	1249-NLS-B2UR34 (VN)-linker	1249-NLS-G0EXN4 (VN)-linker	1249-NLS-G0EXN4 (VN)-linker	1249-NLS-E4TTF3 (VN)-linker	1249-NLS-E4TTF3 (VN)-linker	1249-NLS-R4K908 (VN)-linker	1249-NLS-R4K908 (VN)-linker	1249-NLS-E0TBL5 (VN)-linker	1249-NLS-E0TBL5 (VN)-linker	1249-NLS-A1W869 (VN)-linker	1249-NLS-A1W869 (VN)-linker	1249-NLS-D5W8R4 (VN)-linker	1249-NLS-D5W8R4 (VN)-linker	1249-NLS-D5X1Y1 (VN)-linker	1249-NLS-D5X1Y1 (VN)-linker	1249-NLS-I3YB54 (VN)-linker	1249-NLS-I3YB54 (VN)-linker	1249-NLS-Q57LE3 (VN)-linker	1249-NLS-Q57LE3 (VN)-linker	1249-NLS-Q99W51 (VN)-linker	1249-NLS-Q99W51 (VN)-linker
	A2	0.02	0.03	0.04	0.02	0.02	0.03	0.02	0.03	0.02	0.03	0.02	0.04	0.04	0.02	0.07	0.09	0.05	0.11	0.06	0.07	0.04	0.07	0.03	0.03	0.03	0.02	0.03	0.04	0.03	0.02	0.04	0.02	0.03	0.02	0.05	0.02	0.03	0.02	0.02	0.03	0.04	0.02	0.1	0.04	0.05	0.04	0.08	0.04
	A3	0.01	0.02	0.08	0.11	0.04	0.07	0.11	0.27	0.01	0.07	0.04	0.11	0.06	0.05	0.19	0.46	0.48	0.73	0.28	0.62	0.1	0.11	0.12	0.15	0	0.02	0.01	0.02	0.27	0.33	0.06	0.06	0.03	0.02	0.06	0.07	0.09	0.11	0.04	0.06	0.05	0.17	0.29	0.19	0.44	0.59	0.59	0.68
	C4	0.05	0.04	0.01	0.05	0.48	0.68	0.04	0.04	0.62	0.88	0.09	0.16	0.23	0.29	0.08	0.19	0.05	0.11	0.4	0.66	0.07	0.09	0.1	0.15	0.02	0.07	0.11	0.17	0.52	0.6	0	0.05	0.17	0.21	0.06	0.11	0.16	0.21	0.44	0.46	0.27	0.72	0.77	0.82	0.23	0.28	0.08	0.06
	A5	0.01	0.02	0.24	0.3	0.31	0.42	0.6	0.8	0.13	0.16	0.08	0.21	0.03	0.02	0.29	0.6	0.53	0.78	0.66	0.92	0.24	0.31	0.29	0.44	0.02	0.01	0.04	0.03	0.68	0.69	0.21	0.37	0.01	0.02	0.18	0.23	0.23	0.31	0.17	0.21	0.4	0.81	0.73	0.68	0.82	0.9	0.37	0.34
	C6	0	0.04	0	0.05	0.57	0.78	0.05	0.03	0.59	0.85	0.05	0.1	0.07	0.12	0.03	0.05	0.03	0	0.11	0.25	0.05	0.04	0.1	0.15	0.04	0.07	0.08	0.12	0.46	0.52	0.02	0	0.06	0.07	0.12	0.24	0.15	0.2	0.66	0.67	0.31	0.69	0.69	0.68	0.06	0.07	0.04	0.05
	A7	0	0.01	0.03	0.09	0.03	0.09	0.04	0.09	0	0	0.01	0.03	0.01	0	0	0.03	0	0.04	0.11	0.34	0.09	0.11	0	0.01	0	0.02	0.01	0	0.1	0.15	0.08	0.03	0.01	0.02	0.03	0.03	0.02	0.02	0.03	0.02	0.05	0.3	0.31	0.2	0	0.05	0.04	0.04
	A8	0.01	0	0.01	0.07	0	0	0.03	0.05	0	0	0.02	0.04	0.01	0	0.01	0.04	0.01	0.06	0.04	0.16	0.05	0.06	0	0.01	0	0.02	0.01	0.01	0.01	0.03	0.05	0.03	0.01	0	0	0.01	0	0	0	0	0	0.03	0.06	0.03	0.06	0.02	0.01	0.02
	A9	0.05	0.05	0.05	0.01	0.02	0.01	0.03	0.02	0.04	0.09	0.03	0.02	0.02	0.01	0.04	0.01	0.04	0.03	0.04	0.07	0.03	0.03	0.03	0.02	0.02	0.01	0.04	0.02	0.01	0.01	0.05	0.02	0.02	0.02	0.02	0.01	0.02	0.01	0.02	0.01	0.04	0.02	0.05	0.01	0.05	0.02	0.06	0.03
	C11	0.04	0	0.01	0.04	0.02	0.04	0.04	0.02	0.03	0	0.04	0.04	0	0.04	0	0.04	0.03	0.07	0.03	0.05	0	0.03	0	0.01	0	0.04	0	0.03	0.03	0.04	0.02	0.04	0.02	0.03	0	0.01	0	0.02	0.03	0.04	0.03	0.05	0	0.07	0.03	0.07	0.04	0.06
	A12	0.01	0.01	0.01	0	0.01	0.02	0.01	0.02	0.01	0	0.01	0.05	0	0.01	0.01	0.01	0	0.02	0.01	0.08	0.01	0	0.01	0	0.01	0.01	0.01	0.01	0	0	0.01	0.02	0.01	0	0.03	0.01	0.01	0	0	0.03	0	0.01	0.01	0.01	0.06	0.02	0.05	0.04
	A14	0.02	0.03	0.02	0	0.02	0	0.01	0.01	0.02	0.04	0.01	0.01	0.01	0.01	0.03	0.03	0.03	0.02	0.03	0	0.02	0.03	0.01	0.01	0.01	0.01	0.03	0.01	0.01	0	0	0.01	0.01	0.01	0.01	0.01	0.01	0.01	0.01	0.02	0.03	0.02	0	0.01	0.01	0.01	0.01	0.02
	A16	0.01	0.02	0.01	0.01	0.02	0.01	0.01	0.01	0.01	0.02	0.02	0.01	0	0	0.03	0.01	0.02	0.02	0.02	0	0.02	0.01	0.01	0.01	0.01	0.01	0.01	0	0.01	0	0.01	0	0.01	0	0.02	0.01	0.02	0.02	0.01	0.02	0.02	0.01	0.02	0.02	0.03	0.01	0	0.02
	C17	0.07	0.07	0.04	0.02	0.03	0.04	0.05	0.03	0.05	0.03	0.05	0.03	0.05	0.03	0.04	0.03	0.05	0.03	0.06	0.05	0.05	0.04	0.05	0.03	0.04	0.02	0.05	0.03	0.04	0.02	0.04	0.04	0.04	0.03	0.03	0.03	0.04	0.03	0.05	0.04	0.06	0.04	0.05	0.02	0.07	0.03	0.06	0.04
[truncated: 6 more columns]
