# Supplementary material for: TadA orthologs enable both cytosine and adenine editing of base editors
Source: Nat Commun. 2023 Jan 26;14:414. doi: 10.1038/s41467-023-36003-3 (PMC9880001; doi:10.1038/s41467-023-36003-3)
Supplement: Supplementary file 8 — Supplementary Data 4 [file 41467_2023_36003_MOESM8_ESM.xlsx]

## Sheet: Sheet1
sgRNA name	sgRNA sequence	sgRNA PCR primers
sgRNA-18	ACACACACACTTAGAATCTG	GCAACAGTTCTTCCCAAGCATTACCTG	GGTTCTCGCCTGCAGAAAGGTATAG
sgRNA-H4	GGCACTGCGGCTGGAGGTGG	GAACCCAGGTAGCCAGAGACCCG	GGGCCCCCACTGTAGTCACACAG
sgRNA-ZS2	GTGCGGCAAGAGCTTCAGCC	GTAGTGCACCAGCGGACCCACACG	GTTAGAGCTGTTGCTGAAGCCTTTG
sgRNA-AAVS1	GACCCTCAGCCGTGCTGCTC	GCAAAAGACCCGCCCTCCTTAGAG	GCCAGGAACGAAGACCACTGGG
sgRNA-FAN3	CGCCGTCTCCAAGGTGAAAG	GTAGGTAGTGCTTGAGACCGCCAG	GGAACACGGATAAAGACGCTGGGAG
sgRNA-EMX	GAGTCCGAGCAGAAGAAGAA	CCCATCAGGCTCTCAGCTCAGCC	CACTGTGTCCTCTTCCTGCCCTGC
sgRNA-MSKC	CGTCGCCGATCTTCACAGGG	CCCTCCACCCCAATCTACATCTCC	CAAGCAAGCCCAGGGACAGGATC
sgRNA-PT14	TCCAAACCCATATATACAGC	CAAGTTCCATTTGGCTACTGATGGAC	GGCAGGGATAGAGGGTGTGTTTTG
sgRNA-RNF	GTCATCTTAGTCATTACCTG	CTGTGCAGACAAACGGAACTCAACC	CACCACTGTTCACCCAGTACCTACC
sgRNA-1	GAACACAAAGCATAGACTGC	CTGCCATTCTACCAACAATAGAGGCCC	CAGCCCCATCTGTCAAACTGTGC
sgRNA-B	agAGCCCCCCCTCAAAGAGA	GCTGTGAGGCATGGCCTGAGGTG	GGGCAGTAGTAGGAGGACTTACCCGG
sgRNA-UBE3A	GTACAGTTAGTACTCAGCAG	GACAAGTGCCAGACAAGTGCTTG	GGTAGTAGCTCCTACCTAAGGCATG
sgRNA-HPE6	GTATAATCCAAAGATGGTCA	GCTGGCATTCTTACTGCTTGCTG	GGCAAGGAAGTGACTGTAATTATGAGC
sgRNA-S5	GATGAGATAATGATGAGTCA	GTCTGAGGTCACACAGTGGG	CTGAGAGCAGGGACCACATC
sgRNA-A	TGCCCCTCCCTCCCTGGCCC	CACTGTGTCCTCTTCCTGCCCTGC	CCAGCAGCAAGCAGCACTCTGCC
R-loop 1	TGGTAGACAGCATGTGTCCTA	GCAGTCTCCTGCTTCTCTGTGATAG	CCCAGATGAGAGGATGAAGGCAAC
R-loop 2	ATTTACAGCCTGGCCTTTGGGG	CCCCTGCCAGCCTAGCGTTGAC	CCAAGTTGCCTGTCCTTCCTAGCTC
R-loop 4	GTGGAGGAGGGTGCATGGGGT	GAACCCGCTGGGATTCGACAG	GAAAAGGGAGTGATTGCTTCCAGG
R-loop 5	TCTGCTTCTCCAGCCCTGGC	GTGGGCTGCCTAGAAAGGCATG	GCCATCACGTGCTCAGTCTGGG
R-loop 6	GATGTTCCAATCAGTACGCA	GACCAATAGCATTGCAGAGAGGCG	GGGGTCCCAGGTGCTGACG
RNA editing site in Fig. 2	ggctAcgagccaaccatctatt
