# Supplementary material for: TadA orthologs enable both cytosine and adenine editing of base editors
Source: Nat Commun. 2023 Jan 26;14:414. doi: 10.1038/s41467-023-36003-3 (PMC9880001; doi:10.1038/s41467-023-36003-3)
Supplement: Supplementary file 9 — Source Data [file 41467_2023_36003_MOESM9_ESM.xlsx]

## Sheet: Fig.1b
	NC			N-ecTadA(VN)			535-ecTadA(VN)			583-ecTadA(VN)			770-ecTadA(VN)			793-ecTadA(VN)			801-ecTadA(VN)			895-ecTadA(VN)			905-ecTadA(VN)			919-ecTadA(VN)			1029-ecTadA(VN)			1249-ecTadA(VN)
A2	0.03	0.02	0.03	0.02	0.03	0.03	0.01	0.01	0.02	0.02	0.01	0.02	0.08	0.02	0.01	0.01	0.03	0	0.01	0.06	0.01	0.02	0.02	0.01	0.01	0.01	0.01	0.02	0.01	0.01	0.01	0.02	0.01	0.01	0.01	0.01
A3	0.02	0.01	0.02	0.01	0	0.02	0.02	0.02	0.06	0.05	0.01	0.01	0.05	0.05	0.16	0.02	0.03	0.11	0.02	0.06	0.02	0.03	0.05	0.04	0.03	0.02	0.02	0.03	0.01	0.01	0.22	0.15	0.21	0.02	0	0.01
C4	0	0	0	0.03	0.02	0.07	0.04	0.04	0	0.07	0.02	0.02	0.06	0.08	0	0.07	0.04	0	0.02	0.04	0	0	0.03	0.06	0.02	0.05	0	0.03	0.02	0.04	0	0.03	0.07	0.03	0.04	0.02
A5	0.02	0.01	0.02	0.02	0.08	0.12	0.08	0.04	0.07	0.07	0.01	0.01	0.05	0.12	0.32	0.12	0.07	0.2	0.14	0.12	0.1	0.13	0.15	0.14	0.06	0.06	0.1	0.02	0	0.02	0.66	0.71	0.66	0.16	0.16	0.19
C6	0	0	0	0.02	0.03	0.06	0.03	0.03	0.04	0.05	0.03	0.03	0.07	0.06	0.05	0.05	0.04	0.03	0.02	0.03	0.05	0.03	0.04	0.05	0.02	0.04	0.03	0.03	0.02	0.03	0.17	0.06	0.1	0.03	0.03	0.02
A7	0	0	0.01	0.02	0.09	0.11	0.01	0.02	0.06	0.06	0	0.01	0.03	0.03	0.32	0.03	0.02	0.12	0.02	0.06	0.05	0.02	0.03	0.07	0.02	0.04	0.09	0.05	0	0.01	0.21	0.19	0.14	0.01	0.05	0.01
A8	0	0.01	0	0	0	0	0.01	0	0	0	0	0	0.01	0.02	0.07	0.02	0	0.05	0.02	0	0.03	0	0.01	0	0.03	0	0	0	0	0	0.08	0.07	0.04	0	0.03	0.03
A9	0.02	0.05	0.05	0.02	0.02	0.04	0.01	0.01	0.03	0.06	0.02	0.01	0.03	0.02	0.09	0.03	0.02	0.06	0.02	0.01	0.04	0.02	0.02	0.03	0.02	0.02	0.03	0.03	0.01	0.02	0	0.04	0.04	0.04	0.01	0.02
C11	0	0	0	0.03	0.03	0.03	0.04	0.04	0	0.03	0.03	0.07	0.07	0.06	0.04	0.06	0.03	0.01	0.02	0.03	0.06	0.01	0.04	0.04	0.03	0.04	0.02	0.06	0.06	0.05	0.07	0.03	0.07	0.04	0	0.02
A12	0.01	0.01	0.01	0	0	0.02	0	0.01	0.01	0.01	0.01	0.03	0.04	0	0.06	0.02	0.01	0.07	0.01	0	0.02	0.03	0.09	0.03	0.17	0.14	0.1	0.41	0.18	0.4	0.02	0.03	0.01	0.02	0.07	0.03
A14	0	0.02	0.03	0.01	0.02	0.02	0.01	0	0.01	0.01	0.01	0.01	0.01	0.01	0	0.02	0	0.06	0.02	0.04	0.01	0.05	0	0.03	0.2	0.22	0.19	0.49	0.34	0.52	0	0.01	0	0	0.03	0.02
A16	0.01	0.01	0.02	0.02	0	0	0.01	0	0	0	0.02	0.01	0.01	0	0	0.01	0	0	0.01	0	0.02	0	0	0	0.03	0	0.02	0.15	0.08	0.14	0.02	0	0	0.01	0.04	0.01
C17	0	0	0	0.04	0.04	0.03	0.03	0.04	0.02	0.03	0.03	0	0.04	0.04	0.04	0.05	0.04	0.02	0.04	0.04	0.02	0.04	0.04	0.04	0.06	0.03	0.04	0.07	0.04	0.03	0.03	0.03	0.05	0.03	0.02	0.03

## Sheet: Fig.1d
	NC			N-NL-ecTadA(VN)			535-NL-ecTadA(VN)			583-NL-ecTadA(VN)			770-NL-ecTadA(VN)			793-NL-ecTadA(VN)			801-NL-ecTadA(VN)			895-NL-ecTadA(VN)			905-NL-ecTadA(VN)			919-NL-ecTadA(VN)			1029-NL-ecTadA(VN)			1249-NL-ecTadA(VN)
A2	0.03	0.02	0.03	0.01	0.03	0.01	0.01	0.01	0.01	0.04	0.02	0.01	0.01	0.01	0.01	0.01	0.03	0.01	0.03	0.01	0.01	0.01	0.02	0.01	0.01	0.01	0.01	0.02	0.02	0.01	0.04	0.01	0.03	0.04	0.05	0.02
A3	0.02	0.01	0.02	0.03	0.14	0.03	0.03	0.06	0.09	0.02	0.01	0.04	0.04	0.05	0.05	0.03	0.02	0.01	0.1	0.07	0.12	0.02	0.08	0.03	0.05	0.05	0.07	0.06	0.1	0.09	0.44	0.31	0.45	0.43	0.51	0.44
C4	0	0	0	0.02	0.08	0.03	0.02	0.06	0.03	0.05	0	0.03	0.04	0	0.06	0.05	0	0	0.06	0.07	0.07	0.07	0.06	0.05	0.06	0.06	0.04	0.03	0.01	0	0.09	0.08	0.11	0.23	0.37	0.21
A5	0.02	0.01	0.02	0.27	0.38	0.28	0.37	0.33	0.34	0.06	0.05	0.14	0.1	0.09	0.13	0.05	0.04	0.05	0.34	0.33	0.38	0.14	0.19	0.14	0.31	0.3	0.32	0.15	0.39	0.34	0.82	0.79	0.87	0.8	0.86	0.83
C6	0	0	0	0.02	0.07	0.03	0.02	0.04	0.03	0.02	0.03	0.03	0.06	0.03	0.04	0.05	0.03	0.02	0.01	0.04	0.04	0.05	0.04	0.04	0.05	0.04	0.03	0.03	0.04	0.03	0.09	0.08	0.04	0.05	0.11	0.02
A7	0	0	0.01	0	0.11	0.01	0	0.01	0.04	0	0.07	0	0.04	0.06	0.06	0.08	0.03	0.05	0.02	0.05	0.05	0.08	0.13	0.04	0.06	0.02	0.03	0.01	0.06	0.04	0.06	0.06	0.07	0.01	0.09	0.02
A8	0	0.01	0	0	0.02	0.01	0.01	0	0	0	0.02	0.06	0	0	0	0	0.04	0.01	0	0.01	0.01	0	0	0	0	0	0.02	0	0.01	0.02	0.02	0	0.01	0	0.01	0
A9	0.02	0.05	0.05	0.02	0.03	0.02	0.02	0.01	0.02	0.02	0.02	0.05	0.03	0.03	0.08	0.03	0.03	0.03	0.01	0.02	0.02	0.03	0.1	0.02	0.03	0.01	0.02	0.02	0.02	0.01	0.02	0.02	0.02	0.02	0.02	0.02
C11	0	0	0	0.02	0.05	0.03	0.03	0.04	0.02	0.02	0.02	0	0.09	0.02	0.04	0.05	0.03	0.02	0.07	0	0.03	0.02	0.03	0.04	0.03	0.07	0.01	0.03	0.06	0.07	0.05	0.04	0.03	0.04	0.08	0.04
A12	0.01	0.01	0.01	0	0.03	0.01	0	0.03	0	0.02	0.02	0.01	0.01	0.02	0.04	0.02	0	0.01	0.01	0	0.01	0	0.02	0.01	0.02	0.02	0.03	0	0.01	0.03	0	0.01	0.02	0	0.03	0.01
A14	0	0.02	0.03	0.01	0	0.01	0.01	0.02	0.01	0.02	0.02	0	0	0	0	0.03	0	0.01	0.01	0	0.01	0.01	0.02	0.01	0.02	0.03	0.02	0.05	0.01	0.04	0	0.01	0.02	0.02	0.01	0.01
A16	0.01	0.01	0.02	0.01	0	0.01	0.02	0.01	0.01	0	0.01	0.02	0	0	0.02	0.01	0	0.01	0.02	0	0	0.01	0.05	0	0.01	0	0.01	0.02	0	0.02	0	0	0.01	0	0.05	0
C17	0	0	0	0.04	0.06	0.04	0.03	0.03	0.03	0.04	0.03	0.04	0.06	0.04	0.04	0.06	0.04	0.03	0.07	0.03	0.03	0.03	0.03	0.03	0.03	0.04	0.03	0.04	0.02	0.09	0.06	0.04	0.03	0.05	0.04	0.11

## Sheet: Fig. 2b
Referred to Supplementary Table 3

## Sheet: Fig. 3a
nCas9				TadA8e				Q13XZ4(VN)				Q13XZ4(VN)				F2G306(VN)				F2G306(VN)				B3PCY2(VN)				B3PCY2(VN)				B5ZCW4(VN)				B5ZCW4(VN)				E8WVH3 (VN)				E8WVH3 (VN)				D5X1Y1(VN)
978	1119	1109	1102	8730	6731	8041	8180	5113	4466	5438	4858	4045	3501	3573	3796	3423	4108	2300	3445	2901	2692	2283	2917	5814	5379	4370	4852	5607	4142	4506	3131	3095	4898	2413	1634	6508	7307	7091	7420	5838	6693	6092	5496	4829	3927	3206	3633

## Sheet: Fig. 3b
nCas9				1249-NLS-TadA8e-linker				1249-NLS-Q13XZ4(VN)-linker				1249-NLS-F2G306(VN)-linker				1249-NLS-B3PCY2(VN)-linker				1249-NLS-B5ZCW4(VN)-linker				1249-NLS-E8WVH3 (VN)-linker				1249-NLS-D5X1Y1(VN)-linker				1249-NLS-I3YB54(VN)-linker				1249-NLS-Q57LE3(VN)-linker				1249-NLS-Q99W51(VN)-linker				1249-NLS-ecTadA(VN)-VN-linker
402	430	438	458	605	507	582	588	440	475	628	495	519	623	503	633	596	382	375	533	691	580	587	619	481	617	517	629	598	569	449	553	777	892	583	460	582	692	663	681	623	777	754	742	579	468	456	482

## Sheet: Fig. 3c
nCas9			TadA8e			Q13XZ4(VN)			F2G306(VN)			B3PCY2(VN)			B5ZCW4(VN)			E8WVH3 (VN)			D5X1Y1(VN)			I3YB54(VN)			Q57LE3(VN)			Q99W51(VN)			ecTadA(VN)
0.128606	0.137303	0.099099	0.234093	0.299427	0.249037	0.139319	0.137026	0.116445	0.187066	0.196775	0.170569	0.112795	0.097744	0.124877	0.102217	0.096386	0.120944	0.099307	0.091314	0.144359	0.19268	0.164504	0.146455	0.123163	0.137296	0.11796	0.213356	0.206424	0.177312	0.246608	0.198895	0.307248	0.192372	0.19719	0.234864
P-value			0.00370141			0.534953			0.0103835			0.519183			0.331683			0.645537			0.0597056			0.746849			0.00840629			0.0180275			0.00816597

## Sheet: Fig. 4a
	NC			1249-NL-Q13XZ4			1249-NL-Q13XZ4(FA)			1249-NL-Q13XZ4(Rdel)			1249-NL-Q13XZ4(VG)			1249-NL-B3PCY2			1249-NL-B3PCY2(FA)			1249-NL-B3PCY2(Rdel)			1249-NL-B3PCY2(VG)			1249-NL-B3PCY2(VW)			1249-NL-E8WVH3			1249-NL-E8WVH3(FA)			1249-NL-E8WVH3(Rdel)			1249-NL-E8WVH3(VG)			1249-NL-E8WVH3(VW)			1249-NL-Q57LE3			1249-NL-Q57LE3(FA)
A2	0.03	0.02	0.03	0.02	0.01	0.02	0.02	0.01	0.02	0.05	0.03	0.01	0.02	0.02	0.02	0.01	0.02	0.02	0.03	0.01	0.05	0.04	0.01	0.02	0.02	0.01	0.02	0.05	0.01	0.01	0.02	0.02	0.07	0.06	0.01	0.01	0.01	0.02	0.01	0.03	0.02	0.02	0.09	0.02	0.01	0.04	0.01	0.02	0.02
A3	0.02	0.01	0.02	0.04	0.05	0.04	0	0.01	0.02	0.06	0.02	0.01	0.05	0.08	0.04	0.01	0.02	0.01	0.03	0.01	0.02	0.06	0.02	0.02	0.02	0.01	0.01	0.06	0.01	0.02	0.52	0.53	0.62	0.43	0.34	0.35	0.33	0.34	0.36	0.59	0.57	0.57	0.42	0.37	0.3	0.47	0.4	0.37	0.1
C4	0.03	0.05	0.04	0.49	0.43	0.48	0.6	0.5	0.43	0.35	0.18	0.18	0.63	0.62	0.51	0.67	0.79	0.62	0.75	0.58	0.6	0.69	0.68	0.71	0.85	0.84	0.81	0.78	0.79	0.87	0.52	0.53	0.66	0.22	0.14	0.11	0.28	0.3	0.25	0.75	0.54	0.58	0.56	0.37	0.36	0.21	0.1	0.12	0.03
A5	0.02	0.01	0.02	0.34	0.32	0.31	0.18	0.12	0.15	0.3	0.16	0.14	0.42	0.4	0.36	0.13	0.09	0.13	0.07	0.03	0.04	0.13	0.08	0.09	0.26	0.17	0.21	0.2	0.14	0.15	0.87	0.88	0.92	0.66	0.48	0.56	0.77	0.77	0.75	0.86	0.87	0.91	0.8	0.86	0.8	0.83	0.82	0.76	0.37
C6	0.03	0	0.04	0.63	0.58	0.57	0.56	0.41	0.41	0.48	0.33	0.33	0.65	0.77	0.61	0.65	0.82	0.59	0.74	0.61	0.59	0.65	0.61	0.6	0.84	0.88	0.83	0.76	0.83	0.9	0.13	0.12	0.25	0.06	0.06	0.03	0.06	0.07	0.05	0.32	0.16	0.14	0.12	0.06	0.06	0.05	0.06	0.05	0
A7	0	0	0.01	0.03	0.04	0.03	0.02	0.03	0.02	0.03	0	0.01	0.08	0.05	0.04	0	0.02	0	0	0.01	0.01	0	0	0.02	0.02	0.04	0.02	0.02	0.02	0	0.16	0.17	0.34	0.09	0.03	0.04	0.04	0.05	0.02	0.32	0.25	0.19	0.42	0.3	0.28	0.04	0.05	0.06	0
A8	0	0.01	0	0.01	0	0	0	0	0.01	0	0	0	0.01	0	0	0.01	0.01	0	0.01	0	0	0.04	0	0	0	0.01	0	0.02	0	0	0.06	0.06	0.16	0.05	0.02	0.02	0.03	0.04	0	0.12	0.06	0.07	0.1	0.04	0.02	0.01	0.02	0.03	0.03
A9	0.02	0.05	0.05	0.01	0.01	0.02	0.02	0.02	0.01	0.02	0.02	0.01	0.04	0.01	0.01	0.01	0.02	0.04	0.03	0.01	0.01	0.01	0.01	0.01	0.02	0.01	0.01	0.03	0.01	0.01	0.02	0.03	0.07	0.04	0.01	0.01	0.02	0.01	0.01	0.06	0.04	0.03	0.04	0.02	0.02	0.03	0.01	0.01	0.03
C11	0.03	0.04	0	0.03	0.03	0.02	0.01	0.02	0.02	0.02	0.02	0.06	0.03	0	0.02	0.03	0.06	0.03	0.05	0.06	0	0.03	0.06	0.05	0.03	0.04	0.03	0.05	0.06	0.06	0.04	0.01	0.05	0.03	0.03	0.22	0	0.04	0.03	0	0.03	0.04	0.05	0.03	0.02	0	0.04	0.02	0.01
A12	0.01	0.01	0.01	0.02	0	0.01	0	0	0	0.03	0.02	0.03	0.02	0.01	0.06	0.01	0.01	0.01	0.02	0.03	0.01	0.03	0.03	0.02	0	0.01	0	0.02	0	0.01	0.04	0.03	0.08	0.05	0.02	0.02	0.02	0.02	0.01	0.06	0.05	0.03	0.11	0.07	0.08	0.02	0.02	0.04	0
A14	0	0.02	0.03	0.01	0.01	0.02	0.01	0.01	0.01	0	0.01	0.01	0.01	0.01	0.05	0.01	0.01	0.02	0.01	0.01	0.01	0.01	0.01	0.01	0.01	0.01	0.01	0	0.01	0.01	0.02	0.01	0	0.01	0.01	0.01	0.01	0	0.01	0.03	0.02	0	0.02	0.01	0.03	0.01	0.01	0.01	0.01
A16	0.01	0.01	0.02	0	0	0.02	0.01	0	0	0.03	0.01	0.01	0.02	0.01	0.01	0.01	0	0.01	0.02	0.02	0.01	0.04	0.01	0.02	0.01	0	0.01	0.02	0	0.01	0.01	0.01	0	0.03	0.01	0.02	0.01	0	0.01	0.01	0.01	0.01	0.03	0	0.01	0.02	0.01	0.02	0.01
C17	0.05	0.07	0.07	0.03	0.03	0.03	0.04	0.04	0.03	0.03	0.03	0.03	0.04	0.03	0.03	0.02	0.03	0.05	0.06	0.03	0.04	0.03	0.02	0.03	0.04	0.03	0.03	0.03	0.04	0.02	0.02	0.03	0.05	0.03	0.03	0.02	0.02	0.02	0.03	0.04	0.03	0.03	0.04	0.04	0.02	0.04	0.02	0.03	0.05
[truncated: 26 more columns]

## Sheet: Fig. 4b
1249-NL-Q13XZ4			1249-NL-Q13XZ4(FA)			1249-NL-Q13XZ4(Rdel)			1249-NL-Q13XZ4(VG)			1249-NL-B3PCY2			1249-NL-B3PCY2(FA)			1249-NL-B3PCY2(Rdel)			1249-NL-B3PCY2(VG)			1249-NL-B3PCY2(VW)			1249-NL-E8WVH3			1249-NL-E8WVH3(FA)			1249-NL-E8WVH3(Rdel)			1249-NL-E8WVH3(VG)			1249-NL-E8WVH3(VW)			1249-NL-Q57LE3			1249-NL-Q57LE3(FA)			1249-NL-Q57LE3(Rdel)
0.28	0.27	0.2	0.06	0.07	0.1	0.17	0.14	0.1	0.14	0.23	0.2	0.23	0.13	0.2	0.06	0.19	0.1	0.03	0.05	0	0.16	0.2	0.2	0.15	0.16	0.1	0.22	0.11	0.2	0.04	0.11	0.1	0.18	0.12	0.2	0.26	0.22	0.2	0.21	0.13	0.1	0.29	0.23	0.2	0.15	0.11	0.2	0.15	0.11
[truncated: 22 more columns]

## Sheet: Fig. 4c
nCas9				Q13XZ4(VN)				Q13XZ4(VN)(FA)				B3PCY2(VN)				B3PCY2(VN)(Rdel)				E8WVH3(VN)				E8WVH3(VN)(FA)				Q57LE3(VN)				Q57LE3(VN)(Rdel)
978	1119	1109	1102	5113	4466	5438	4858	2669	2507	2126	1331	3423	4108	2300	3445	1282	1471	1457	1198	5814	5379	4370	4852	1889	1637	1622	1754	6508	7307	7091	7420	2628	1576	1275	1977
P-Value				0.000240764								0.00208748								4.2413e-05								6.33498e-06

## Sheet: Fig. 4d
nCas9				Q13XZ4(VN)				Q13XZ4(VN)(FA)				B3PCY2(VN)				B3PCY2(VN)(Rdel)				E8WVH3(VN)				E8WVH3(VN)(FA)				Q57LE3(VN)				Q57LE3(VN)(Rdel)
562	520	644	602	440	475	628	495	654	771	601	452	596	382	375	533	489	494	532	427	481	617	517	629	423	448	423	458	582	692	663	681	680	496	412	598

[truncated: 2 more sheets: Sup. Fig. 1, Sup.Fig.2]
